# Supplementary material for: Depth-enhanced high-throughput microscopy by compact PSF engineering
Source: Nat Commun. 2024 Jun 7;15:4861. doi: 10.1038/s41467-024-48502-y (PMC11161645; doi:10.1038/s41467-024-48502-y)
Supplement: Supplementary file 10 — Source Data [file 41467_2024_48502_MOESM10_ESM.zip]

Archive with 95 entries (95 files):
- Main - Figure 2/SeparatePanels/p5.eps
- Main - Figure 2/SeparatePanels/2A.png
- Main - Figure 2/SeparatePanels/p4.eps
- Main - Figure 2/SeparatePanels/Figure 2_PNG.png
- Main - Figure 1/Figure 1_PPT.png
- Main - Figure 5/CellSnap_example_results.png
- Main - Figure 3/SeparatePanels/3C_Large.png
- Main - Figure 2/SeparatePanels/p2.eps
- Main - Figure 3/SeparatePanels/3C_zoom_V_EDOF.png
- Main - Figure 2/SeparatePanels/p1.eps
- Main - Figure 2/SeparatePanels/p3.eps
- Main - Figure 3/SeparatePanels/3C_zoom_V_ST.png
- Main - Figure 3/SeparatePanels/3C_zoom_H_ST.png
- Main - Figure 2/SeparatePanels/Fig 2C.eps
- Main - Figure 6/SeparatePanels/Figure6_D_au.eps
- Main - Figure 6/NTA_and_3D_tracking.png
- Main - Figure 2/SeparatePanels/2D.png
- Main - Figure 6/SeparatePanels/Figure6_D.eps
- Main - Figure 5/SeparatePanels/Figure5_A_top.png
- Main - Figure 2/SeparatePanels/Fig 2B.eps
- Main - Figure 3/SeparatePanels/3C_zoom_H_EDOF.png
- Main - Figure 6/SeparatePanels/Figure6_E_MSDz.eps
- Main - Figure 6/SeparatePanels/Figure6_D_nounits.eps
- Main - Figure 6/SeparatePanels/Figure6_E_MSDy.eps
- Main - Figure 6/SeparatePanels/Figure6_A_frame1.png
- Main - Figure 6/SeparatePanels/Figure6_A_frame100.png
- Main - Figure 4/SeparatePanels/Figure4_G_post_process_3d.png
- Main - Figure 3/SeparatePanels/Fig3B.pptx
- Main - Figure 2/SeparatePanels/Fig 2C.pptx
- Main - Figure 5/SeparatePanels/Figure5_A_bottom.png
- Main - Figure 6/SeparatePanels/Figure6_E_MSDx.eps
- Main - Figure 4/SeparatePanels/Figure4_E_Segmented_low.png
- Main - Figure 3/Figure 3_PNG.png
- Main - Figure 5/SeparatePanels/Figure5_H.png
- Main - Figure 4/SeparatePanels/Figure4_G_raw_3d.png
- Main - Figure 5/SeparatePanels/Figure5_K.pdf
- Main - Figure 2/SeparatePanels/Fig 2A.pptx
- Main - Figure 4/SeparatePanels/Figure4_E_Standard_high.png
- Main - Figure 5/SeparatePanels/Figure5_F.png
- Main - Figure 4/SeparatePanels/Figure4_C_Tetrapod_low.png
- Main - Figure 4/SeparatePanels/Figure4_E_Segmented_high.png
- Main - Figure 4/SeparatePanels/Figure4_D.pdf
- Main - Figure 6/SeparatePanels/Figure6_C.eps
- Main - Figure 2/SeparatePanels/Fig 2B.pptx
- Main - Figure 2/Fig2.pptx
- Main - Figure 5/SeparatePanels/Figure5_C.png
- Main - Figure 5/SeparatePanels/Figure5_I.png
- Main - Figure 5/SeparatePanels/Figure5_G.pdf
- Main - Figure 4/SeparatePanels/Figure4_C_Tetrapod_high.png
- Main - Figure 5/SeparatePanels/Figure5_J.pdf
- Main - Figure 5/SeparatePanels/Figure5_L.pdf
- Main - Figure 4/SeparatePanels/Figure4_E_Standard_low.png
- Main - Figure 1/Separate Panels/3D render 1D.png
- Main - Figure 6/SeparatePanels/Figure6_B.eps
- Main - Figure 4/SeparatePanels/Figure4_B.eps
- Main - Figure 4/SeparatePanels/Figure4_C_random_snapshot.png
- Main - Figure 5/SeparatePanels/Figure5_M.pdf
- Main - Figure 4/SeparatePanels/Figure4_F_random_snapshot.png
- Main - Figure 1/Separate Panels/Standard 1E.png
- Main - Figure 2/SeparatePanels/Fig 2D.pptx
- Main - Figure 1/Separate Panels/Tetrapod exploded 1B.png
- Main - Figure 1/Separate Panels/Objective 1B.png
- Main - Figure 1/Separate Panels/Exploded layers 1C.png
- Main - Figure 5/SeparatePanels/Figure5_B.eps
- Main - Figure 5/SeparatePanels/Figure5_E.eps
- Main - Figure 1/Separate Panels/Full exploded 1B.png
- Main - Figure 1/Separate Panels/Tetrapod 1E.png
- Main - Figure 5/SeparatePanels/Figure5_D.png
- Main - Figure 1/Separate Panels/Objective 1A.png
- Main - Figure 4/CellSnap_architecture_and_concept.png
- Main - Figure 4/SeparatePanels/Figure4_A.eps
- Main - Figure 3/SeparatePanels/Fig3C.pptx
- Main - Figure 5/CellSnap_example_results.pptx
- Main - Figure 1/Separate Panels/Fig 1D.pptx
- Main - Figure 1/Figure 1_PPT.pptx
- Main - Figure 1/Separate Panels/Fig 1B.pptx
- Main - Figure 1/Separate Panels/Fig 1C.pptx
- Main - Figure 1/Separate Panels/Fig 1A.pptx
- Source Data/SupplementaryFigure6_Source_Data_File.xlsx
- Main - Figure 3/SeparatePanels/Fig3A.pptx
- Source Data/SupplementaryFigure12_SourceDataFile.xlsx
- Main - Figure 1/Separate Panels/Fig 1E.pptx
- Source Data/SupplementaryFigure3_SourceDataFile.xlsx
- Source Data/SupplementaryFigure10_SourceDataFile.xlsx
- Source Data/Figure6_SourceDataFile.xlsx
- Source Data/SupplementaryFigure4_SourceDataFile.xlsx
- Source Data/Figure2_SourceDataFile.xlsx
- Source Data/Figure4_SourceDataFile.xlsx
- Source Data/Figure5_SourceDataFile.xlsx
- Main - Figure 3/Fig3.pptx
- Source Data/SupplementaryFigure11_SourceDataFile.xlsx
- Source Data/SupplementaryFigure13_SourdeDataFile.xlsx
- Source Data/SupplementaryFigure2_SourceDatafile.xlsx
- Main - Figure 4/CellSnap_architecture_and_concept.pptx
- Main - Figure 6/NTA_and_3D_tracking.pptx
