# Supplementary material for: Depth-enhanced high-throughput microscopy by compact PSF engineering
Source: Nat Commun. 2024 Jun 7;15:4861. doi: 10.1038/s41467-024-48502-y (PMC11161645; doi:10.1038/s41467-024-48502-y)
Supplement: Supplementary file 10 — Source Data [file 41467_2024_48502_MOESM10_ESM.zip › Source Data/SupplementaryFigure6_Source_Data_File.xlsx]

## Sheet: Supplementary Figure 6
Supplementary Figure 6F
	Focus Shift (μm)	Well Name	Exp Name	Scan
	-34	A10	LE013	scan1
	-102	A12	LE013	scan1
	-34	A3	LE013	scan1
	-22	A4	LE013	scan1
	-46	A5	LE013	scan1
	-18	A6	LE013	scan1
	-2	A8	LE013	scan1
	-42	A9	LE013	scan1
	-14	B10	LE013	scan1
	-30	B12	LE013	scan1
	-34	B2	LE013	scan1
	-18	B3	LE013	scan1
	-6	B4	LE013	scan1
	1	B6	LE013	scan1
	-10	B7	LE013	scan1
	13	B8	LE013	scan1
	-26	B9	LE013	scan1
	-26	C1	LE013	scan1
	-6	C10	LE013	scan1
	-26	C11	LE013	scan1
	17	C2	LE013	scan1
	-10	C3	LE013	scan1
	9	C4	LE013	scan1
	25	C5	LE013	scan1
	17	C6	LE013	scan1
	17	C8	LE013	scan1
	-6	C9	LE013	scan1
	-10	D1	LE013	scan1
	33	D10	LE013	scan1
	5	D2	LE013	scan1
	9	D4	LE013	scan1
	1	D5	LE013	scan1
	25	D7	LE013	scan1
	17	D9	LE013	scan1
	-10	E1	LE013	scan1
	5	E10	LE013	scan1
	-2	E12	LE013	scan1
	-6	E2	LE013	scan1
	1	E3	LE013	scan1
	21	E5	LE013	scan1
	37	E6	LE013	scan1
	21	E8	LE013	scan1
	1	E9	LE013	scan1
	13	F10	LE013	scan1
	9	F12	LE013	scan1
	17	F3	LE013	scan1
	21	F4	LE013	scan1
	21	F5	LE013	scan1
	33	F6	LE013	scan1
	21	F7	LE013	scan1
	21	F8	LE013	scan1
	29	F9	LE013	scan1
	-2	G11	LE013	scan1
	17	G3	LE013	scan1
	17	G7	LE013	scan1
	29	G9	LE013	scan1
	-40	A1	LE013	scan2
	-28	A10	LE013	scan2
	-52	A11	LE013	scan2
	-100	A12	LE013	scan2
	-28	A3	LE013	scan2
	-16	A4	LE013	scan2
	-44	A5	LE013	scan2
	-12	A6	LE013	scan2
	-56	A7	LE013	scan2
	7	A8	LE013	scan2
	-36	A9	LE013	scan2
	-12	B10	LE013	scan2
	-28	B2	LE013	scan2
	-12	B3	LE013	scan2
	0	B4	LE013	scan2
	11	B5	LE013	scan2
	7	B6	LE013	scan2
	0	B7	LE013	scan2
	19	B8	LE013	scan2
	-20	B9	LE013	scan2
	7	C10	LE013	scan2
	-16	C11	LE013	scan2
	23	C2	LE013	scan2
	-4	C3	LE013	scan2
	19	C4	LE013	scan2
	27	C5	LE013	scan2
	27	C6	LE013	scan2
	15	C7	LE013	scan2
	27	C8	LE013	scan2
	0	C9	LE013	scan2
	35	D10	LE013	scan2
	0	D11	LE013	scan2
	7	D12	LE013	scan2
	7	D2	LE013	scan2
	11	D3	LE013	scan2
	15	D4	LE013	scan2
	11	D5	LE013	scan2
	27	D7	LE013	scan2
	31	D8	LE013	scan2
	23	D9	LE013	scan2
	7	E10	LE013	scan2
	7	E11	LE013	scan2
	3	E12	LE013	scan2
	0	E2	LE013	scan2
	39	E6	LE013	scan2
	31	E7	LE013	scan2
	23	E8	LE013	scan2
	7	E9	LE013	scan2
	7	F12	LE013	scan2
	-26	A2	LE014	scan1
	17	A3	LE014	scan1
	25	A4	LE014	scan1
	13	B1	LE014	scan1
	-14	B10	LE014	scan1
	-22	B11	LE014	scan1
	-38	B12	LE014	scan1
	9	B2	LE014	scan1
	29	B4	LE014	scan1
	29	B6	LE014	scan1
	21	B7	LE014	scan1
	29	B8	LE014	scan1
	-18	B9	LE014	scan1
	5	C1	LE014	scan1
	1	C10	LE014	scan1
	-42	C11	LE014	scan1
	-34	C12	LE014	scan1
	29	C2	LE014	scan1
	17	C3	LE014	scan1
	29	C4	LE014	scan1
	29	C6	LE014	scan1
	25	C8	LE014	scan1
	13	C9	LE014	scan1
	5	D1	LE014	scan1
	21	D10	LE014	scan1
	-22	D11	LE014	scan1
	-34	D12	LE014	scan1
	29	D3	LE014	scan1
	9	D5	LE014	scan1
	29	D6	LE014	scan1
	17	D7	LE014	scan1
	29	D8	LE014	scan1
	9	D9	LE014	scan1
	-10	E1	LE014	scan1
	-6	E10	LE014	scan1
	-18	E11	LE014	scan1
	-30	E12	LE014	scan1
	-22	E2	LE014	scan1
	21	E4	LE014	scan1
	29	E5	LE014	scan1
	29	E6	LE014	scan1
	17	E7	LE014	scan1
	5	E8	LE014	scan1
	-2	E9	LE014	scan1
	-6	F1	LE014	scan1
	1	F10	LE014	scan1
	-34	F11	LE014	scan1
	-10	F12	LE014	scan1
	13	F3	LE014	scan1
	9	F4	LE014	scan1
	17	F5	LE014	scan1
	5	F7	LE014	scan1
	-2	F8	LE014	scan1
	1	F9	LE014	scan1
	-30	G10	LE014	scan1
	-14	G11	LE014	scan1
	-50	G12	LE014	scan1
	-6	G3	LE014	scan1
	1	G5	LE014	scan1
	-2	G6	LE014	scan1
	-2	G7	LE014	scan1
	-66	H11	LE014	scan1
	-38	H3	LE014	scan1
	-10	H5	LE014	scan1
	17	A3	LE014	scan2
	21	A4	LE014	scan2
	13	B1	LE014	scan2
	-18	B10	LE014	scan2
	-26	B11	LE014	scan2
	-46	B12	LE014	scan2
	5	B2	LE014	scan2
	5	B3	LE014	scan2
	21	B4	LE014	scan2
	21	B5	LE014	scan2
	21	B6	LE014	scan2
	21	B7	LE014	scan2
	21	B8	LE014	scan2
	-18	B9	LE014	scan2
	1	C1	LE014	scan2
	1	C10	LE014	scan2
	-42	C11	LE014	scan2
	-38	C12	LE014	scan2
	21	C2	LE014	scan2
	21	C3	LE014	scan2
	21	C4	LE014	scan2
	21	C7	LE014	scan2
	21	C8	LE014	scan2
	13	C9	LE014	scan2
	9	D1	LE014	scan2
	17	D10	LE014	scan2
	-22	D11	LE014	scan2
	-34	D12	LE014	scan2
	21	D3	LE014	scan2
	21	D4	LE014	scan2
	9	D5	LE014	scan2
	21	D6	LE014	scan2
	21	D7	LE014	scan2
	21	D8	LE014	scan2
	13	D9	LE014	scan2
	-2	E10	LE014	scan2
	-22	E11	LE014	scan2
	-34	E12	LE014	scan2
	-22	E2	LE014	scan2
	21	E4	LE014	scan2
	21	E5	LE014	scan2
	21	E6	LE014	scan2
	21	E7	LE014	scan2
	5	E8	LE014	scan2
	5	E9	LE014	scan2
	1	F10	LE014	scan2
	-30	F11	LE014	scan2
	-14	F12	LE014	scan2
	17	F3	LE014	scan2
	5	F4	LE014	scan2
	21	F5	LE014	scan2
	5	F8	LE014	scan2
	5	F9	LE014	scan2
	-26	G10	LE014	scan2
	-50	G12	LE014	scan2
	-22	G4	LE014	scan2
	5	G5	LE014	scan2
	-2	G6	LE014	scan2
	1	G7	LE014	scan2
	-2	G8	LE014	scan2
	-114	H12	LE014	scan2
	-50	A1	LE014	scan3
	-34	A10	LE014	scan3
	-62	A2	LE014	scan3
	-2	A4	LE014	scan3
	9	A6	LE014	scan3
	9	A8	LE014	scan3
	-26	A9	LE014	scan3
	-6	B1	LE014	scan3
	-10	B12	LE014	scan3
	-10	B2	LE014	scan3
	13	B4	LE014	scan3
	13	B5	LE014	scan3
	13	B7	LE014	scan3
	13	B8	LE014	scan3
	-6	C1	LE014	scan3
	9	C10	LE014	scan3
	-14	C12	LE014	scan3
	13	C2	LE014	scan3
	13	C3	LE014	scan3
	13	C5	LE014	scan3
	13	C8	LE014	scan3
	13	C9	LE014	scan3
	-10	D11	LE014	scan3
	-14	D12	LE014	scan3
	-2	D2	LE014	scan3
	13	D3	LE014	scan3
	13	D4	LE014	scan3
	5	D5	LE014	scan3
	13	D6	LE014	scan3
	13	D7	LE014	scan3
	13	D8	LE014	scan3
	9	E10	LE014	scan3
	1	E12	LE014	scan3
	13	E4	LE014	scan3
	13	E8	LE014	scan3
	13	E9	LE014	scan3
	13	F10	LE014	scan3
	1	F11	LE014	scan3
	5	F12	LE014	scan3
	-14	F2	LE014	scan3
	13	F4	LE014	scan3
	13	F6	LE014	scan3
	13	F7	LE014	scan3
	13	F9	LE014	scan3
	-10	G10	LE014	scan3
	-22	G12	LE014	scan3
	-10	G4	LE014	scan3
	13	G5	LE014	scan3
	9	G6	LE014	scan3
	9	G7	LE014	scan3
	-78	H1	LE014	scan3
	-46	A1	LE015	scan1
	-14	A10	LE015	scan1
	-38	A11	LE015	scan1
	-86	A12	LE015	scan1
	-50	A2	LE015	scan1
	-14	A3	LE015	scan1
	-6	A4	LE015	scan1
	1	A6	LE015	scan1
	-34	A7	LE015	scan1
	9	A8	LE015	scan1
	-6	B1	LE015	scan1
	5	B10	LE015	scan1
	-18	B12	LE015	scan1
	-18	B2	LE015	scan1
	21	B6	LE015	scan1
	33	B8	LE015	scan1
	-6	C10	LE015	scan1
	-22	C12	LE015	scan1
	21	C2	LE015	scan1
	1	C3	LE015	scan1
	29	C6	LE015	scan1
	25	C8	LE015	scan1
	-6	D1	LE015	scan1
	-26	D12	LE015	scan1
	5	D2	LE015	scan1
	17	D3	LE015	scan1
	17	D4	LE015	scan1
	25	D7	LE015	scan1
	25	D8	LE015	scan1
	-14	E1	LE015	scan1
	5	E10	LE015	scan1
	-22	E12	LE015	scan1
	-10	E2	LE015	scan1
	1	E3	LE015	scan1
	33	E4	LE015	scan1
	33	E5	LE015	scan1
	57	E6	LE015	scan1
	17	E8	LE015	scan1
	5	E9	LE015	scan1
	17	F1	LE015	scan1
	1	F10	LE015	scan1
	-2	F2	LE015	scan1
	17	F4	LE015	scan1
	37	F6	LE015	scan1
	29	F8	LE015	scan1
	-30	G1	LE015	scan1
	-26	G10	LE015	scan1
	-10	G11	LE015	scan1
	-46	G12	LE015	scan1
	-2	G2	LE015	scan1
	17	G5	LE015	scan1
	9	G6	LE015	scan1
	21	G8	LE015	scan1
	-6	H10	LE015	scan1
	1	H6	LE015	scan1
	45	H8	LE015	scan1
	-42	A1	LE015	scan2
	-2	A10	LE015	scan2
	-22	A11	LE015	scan2
	-78	A12	LE015	scan2
	-46	A2	LE015	scan2
	-10	A3	LE015	scan2
	5	A4	LE015	scan2
	1	A5	LE015	scan2
	17	A6	LE015	scan2
	-18	A7	LE015	scan2
	21	A8	LE015	scan2
	-14	A9	LE015	scan2
	-6	B1	LE015	scan2
	13	B10	LE015	scan2
	-2	B11	LE015	scan2
	-6	B12	LE015	scan2
	-18	B2	LE015	scan2
	-18	B3	LE015	scan2
	17	B4	LE015	scan2
	41	B5	LE015	scan2
	25	B6	LE015	scan2
	21	B7	LE015	scan2
	37	B8	LE015	scan2
	-18	B9	LE015	scan2
	-18	C1	LE015	scan2
	1	C10	LE015	scan2
	-18	C11	LE015	scan2
	-10	C12	LE015	scan2
	25	C2	LE015	scan2
	-2	C3	LE015	scan2
	33	C4	LE015	scan2
	25	C5	LE015	scan2
	29	C6	LE015	scan2
	25	C7	LE015	scan2
	33	C8	LE015	scan2
	9	C9	LE015	scan2
	-10	D1	LE015	scan2
	41	D10	LE015	scan2
	5	D11	LE015	scan2
	-14	D12	LE015	scan2
	-2	D2	LE015	scan2
	13	D3	LE015	scan2
	17	D4	LE015	scan2
	-2	D5	LE015	scan2
	13	D6	LE015	scan2
	25	D7	LE015	scan2
	29	D8	LE015	scan2
	9	D9	LE015	scan2
	-26	E1	LE015	scan2
	13	E10	LE015	scan2
	1	E11	LE015	scan2
	-10	E12	LE015	scan2
	-14	E2	LE015	scan2
	-2	E3	LE015	scan2
	25	E4	LE015	scan2
	25	E5	LE015	scan2
	53	E6	LE015	scan2
	37	E7	LE015	scan2
	25	E8	LE015	scan2
	5	E9	LE015	scan2
	1	F1	LE015	scan2
	9	F10	LE015	scan2
	-18	F11	LE015	scan2
	-2	F12	LE015	scan2
	-14	F2	LE015	scan2
	9	F4	LE015	scan2
	29	F5	LE015	scan2
	33	F6	LE015	scan2
	21	F7	LE015	scan2
	29	F8	LE015	scan2
	21	F9	LE015	scan2
	-54	G1	LE015	scan2
	-30	G10	LE015	scan2
	-10	G11	LE015	scan2
	-42	G12	LE015	scan2
	-18	G2	LE015	scan2
	-10	G3	LE015	scan2
	-10	G4	LE015	scan2
	5	G5	LE015	scan2
	1	G6	LE015	scan2
	5	G7	LE015	scan2
	21	G8	LE015	scan2
	17	G9	LE015	scan2
	-74	H1	LE015	scan2
	-2	H10	LE015	scan2
	-58	H11	LE015	scan2
	-102	H12	LE015	scan2
	-46	H2	LE015	scan2
	-30	H3	LE015	scan2
	-18	H4	LE015	scan2
	-2	H5	LE015	scan2
	-6	H6	LE015	scan2
	25	H7	LE015	scan2
	37	H8	LE015	scan2
	21	H9	LE015	scan2
	-94	A12	LE015	scan3
	-18	A3	LE015	scan3
	-10	A4	LE015	scan3
	-2	A6	LE015	scan3
	-6	B10	LE015	scan3
	-26	B11	LE015	scan3
	-18	B12	LE015	scan3
	-18	B2	LE015	scan3
	-10	B7	LE015	scan3
	61	B8	LE015	scan3
	-10	C10	LE015	scan3
	-34	C11	LE015	scan3
	17	C2	LE015	scan3
	21	C4	LE015	scan3
	25	C5	LE015	scan3
	13	C6	LE015	scan3
	13	C7	LE015	scan3
	17	C8	LE015	scan3
	-10	C9	LE015	scan3
	-14	D11	LE015	scan3
	-30	D12	LE015	scan3
	9	D4	LE015	scan3
	9	D6	LE015	scan3
	13	D7	LE015	scan3
	17	D8	LE015	scan3
	1	E10	LE015	scan3
	-2	E11	LE015	scan3
	-22	E12	LE015	scan3
	-18	E2	LE015	scan3
	29	E4	LE015	scan3
	49	E6	LE015	scan3
	37	E7	LE015	scan3
	-2	E9	LE015	scan3
	-2	F10	LE015	scan3
	-30	F11	LE015	scan3
	-18	F12	LE015	scan3
	-14	F2	LE015	scan3
	9	F4	LE015	scan3
	29	F5	LE015	scan3
	29	F6	LE015	scan3
	17	F7	LE015	scan3
	21	F8	LE015	scan3
	9	F9	LE015	scan3
	-38	G10	LE015	scan3
	-22	G11	LE015	scan3
	-6	G2	LE015	scan3
	5	G3	LE015	scan3
	-10	G4	LE015	scan3
	-2	G6	LE015	scan3
	5	G7	LE015	scan3
	13	G8	LE015	scan3
	-14	H10	LE015	scan3
	-10	H4	LE015	scan3
	-6	H6	LE015	scan3
	45	H8	LE015	scan3
