# Supplementary material for: Depth-enhanced high-throughput microscopy by compact PSF engineering
Source: Nat Commun. 2024 Jun 7;15:4861. doi: 10.1038/s41467-024-48502-y (PMC11161645; doi:10.1038/s41467-024-48502-y)
Supplement: Supplementary file 10 — Source Data [file 41467_2024_48502_MOESM10_ESM.zip › Source Data/SupplementaryFigure3_SourceDataFile.xlsx]

## Sheet: Sheet1
Supplementary Figure 3
					Counts of spot displacements
				Bin value	Element at BFP	Element at wrong plane
			Supp. Fig 3H	0.3	0	0
				0.6	18	2
				0.9	0	7
				1.2	9	1
				1.5	8	4
				1.8	9	6
				2.1	6	5
				2.4	2	7
				2.7	3	6
				3	1	5
				3.3	0	4
				3.6	0	2
				3.9	1	4
				4.2	0	2
				4.5	0	1
				4.8	0	1
