# Supplementary material for: Depth-enhanced high-throughput microscopy by compact PSF engineering
Source: Nat Commun. 2024 Jun 7;15:4861. doi: 10.1038/s41467-024-48502-y (PMC11161645; doi:10.1038/s41467-024-48502-y)
Supplement: Supplementary file 10 — Source Data [file 41467_2024_48502_MOESM10_ESM.zip › Source Data/SupplementaryFigure10_SourceDataFile.xlsx]

## Sheet: Supplementary Figure 10
Supplementary Figure 10A
	Model	Focus	Dice mean	Dice std	Error Band
	Standard	0	0.477794	0.0509341	0.0223229
	Standard	4	0.521519	0.043854	0.0192198
	Standard	8	0.555389	0.0409972	0.0179678
	Standard	12	0.577925	0.0407103	0.0178421
	Standard	16	0.597841	0.0429605	0.0188283
	Standard	20	0.618399	0.0426593	0.0186963
	Standard	24	0.63812	0.0387134	0.0169669
	Standard	28	0.654162	0.0383045	0.0167877
	Standard	32	0.667212	0.0364269	0.0159648
	Standard	36	0.682991	0.0361571	0.0158465
	Standard	40	0.699938	0.0361284	0.015834
	Standard	44	0.709584	0.0397032	0.0174007
	Standard	48	0.716037	0.0428814	0.0187936
	Standard	52	0.719891	0.0450799	0.0197571
	Standard	56	0.722206	0.0420163	0.0184144
	Standard	60	0.718978	0.0403992	0.0177057
	Standard	64	0.713053	0.0399709	0.017518
	Standard	68	0.699905	0.0400268	0.0175425
	Standard	72	0.686131	0.0370397	0.0162334
	Standard	76	0.674174	0.0336123	0.0147312
	Standard	80	0.662875	0.033116	0.0145137
	Standard	84	0.647082	0.0363202	0.015918
	Standard	88	0.6302	0.0400521	0.0175536
	Standard	92	0.613101	0.0409942	0.0179665
	Standard	96	0.594645	0.0406356	0.0178093
	Standard	100	0.577274	0.0420672	0.0184368
	Standard	104	0.560697	0.0466176	0.0204311
	Standard	108	0.542836	0.0512368	0.0224555
	Standard	112	0.530754	0.0503932	0.0220858
	Standard	116	0.526754	0.0456686	0.0200151
	Standard	120	0.522647	0.0391437	0.0171555
	Standard	124	0.514207	0.0389924	0.0170892
	Standard	128	0.506797	0.0387237	0.0169714
	Standard	132	0.495259	0.0372637	0.0163316
	Standard	136	0.47789	0.0343624	0.01506
	Standard	140	0.452889	0.0353071	0.015474
	Tetrapod	0	0.628507	0.0424441	0.018602
	Tetrapod	4	0.643017	0.041209	0.0180606
	Tetrapod	8	0.656606	0.0395483	0.0173328
	Tetrapod	12	0.66315	0.0407406	0.0178553
	Tetrapod	16	0.670088	0.0398646	0.0174714
	Tetrapod	20	0.674628	0.0369843	0.0162091
	Tetrapod	24	0.675501	0.0343637	0.0150606
	Tetrapod	28	0.673471	0.0345051	0.0151225
	Tetrapod	32	0.674111	0.0324113	0.0142049
	Tetrapod	36	0.676556	0.030899	0.0135421
	Tetrapod	40	0.676342	0.0296605	0.0129993
	Tetrapod	44	0.677916	0.0349942	0.0153369
	Tetrapod	48	0.680513	0.032083	0.014061
	Tetrapod	52	0.680042	0.0342286	0.0150013
	Tetrapod	56	0.680054	0.0369249	0.0161831
	Tetrapod	60	0.676164	0.0406632	0.0178214
	Tetrapod	64	0.677294	0.0403647	0.0176906
	Tetrapod	68	0.67581	0.0401988	0.0176179
	Tetrapod	72	0.676538	0.0396535	0.0173789
	Tetrapod	76	0.675582	0.0405728	0.0177818
	Tetrapod	80	0.672168	0.0400427	0.0175495
	Tetrapod	84	0.666196	0.0392705	0.017211
	Tetrapod	88	0.659728	0.0403426	0.0176809
	Tetrapod	92	0.653131	0.0406205	0.0178027
	Tetrapod	96	0.646915	0.0389212	0.017058
	Tetrapod	100	0.640439	0.0364103	0.0159575
	Tetrapod	104	0.634469	0.0380915	0.0166943
	Tetrapod	108	0.625973	0.0369653	0.0162008
	Tetrapod	112	0.617905	0.0382423	0.0167604
	Tetrapod	116	0.608877	0.0380225	0.0166641
	Tetrapod	120	0.59637	0.0410322	0.0179832
	Tetrapod	124	0.583511	0.0456168	0.0199924
	Tetrapod	128	0.571038	0.0486281	0.0213122
	Tetrapod	132	0.55736	0.0497485	0.0218033
	Tetrapod	136	0.543004	0.048678	0.0213341
	Tetrapod	140	0.529557	0.0485792	0.0212908
	Random	0	0.187362	0.0268246	0.0117564
	Random	4	0.187626	0.0269981	0.0118324
	Random	8	0.187017	0.0260031	0.0113963
	Random	12	0.187933	0.0270305	0.0118466
	Random	16	0.18598	0.0261674	0.0114684
	Random	20	0.185348	0.0278689	0.0122141
	Random	24	0.185813	0.0282941	0.0124004
	Random	28	0.186133	0.0280625	0.0122989
	Random	32	0.187198	0.0287386	0.0125952
	Random	36	0.18758	0.0300382	0.0131648
	Random	40	0.188565	0.0307581	0.0134803
	Random	44	0.190235	0.031948	0.0140018
	Random	48	0.192723	0.0310907	0.0136261
	Random	52	0.192824	0.0302902	0.0132753
	Random	56	0.194472	0.0302521	0.0132585
	Random	60	0.196458	0.0295323	0.0129431
	Random	64	0.197952	0.0297378	0.0130332
	Random	68	0.19614	0.0301354	0.0132074
	Random	72	0.194855	0.0307613	0.0134817
	Random	76	0.192471	0.0310002	0.0135864
	Random	80	0.192661	0.0320027	0.0140258
	Random	84	0.193882	0.031933	0.0139952
	Random	88	0.193764	0.0333494	0.014616
	Random	92	0.192837	0.033393	0.0146351
	Random	96	0.191566	0.03271	0.0143358
	Random	100	0.19306	0.0310877	0.0136248
	Random	104	0.195102	0.031695	0.013891
	Random	108	0.196014	0.0299931	0.013145
	Random	112	0.197935	0.0298763	0.0130939
	Random	116	0.201135	0.0268625	0.011773
	Random	120	0.203958	0.0259086	0.0113549
	Random	124	0.207058	0.0240722	0.0105501
	Random	128	0.208979	0.0254029	0.0111333
	Random	132	0.210615	0.0243411	0.010668
	Random	136	0.211993	0.0254798	0.011167
	Random	140	0.211272	0.0236081	0.0103467
Supplementary Figure 10A raw data
	Model	Name	Focus	Dice
	Standard	LE012_scan2_A1	0	0.503475
	Standard	LE012_scan2_A1	4	0.530003
	Standard	LE012_scan2_A1	8	0.542226
	Standard	LE012_scan2_A1	12	0.54964
	Standard	LE012_scan2_A1	16	0.561942
	Standard	LE012_scan2_A1	20	0.575561
	Standard	LE012_scan2_A1	24	0.598621
	Standard	LE012_scan2_A1	28	0.597697
	Standard	LE012_scan2_A1	32	0.613894
	Standard	LE012_scan2_A1	36	0.638188
	Standard	LE012_scan2_A1	40	0.663284
	Standard	LE012_scan2_A1	44	0.671704
	Standard	LE012_scan2_A1	48	0.688868
	Standard	LE012_scan2_A1	52	0.698283
	Standard	LE012_scan2_A1	56	0.70245
	Standard	LE012_scan2_A1	60	0.702477
	Standard	LE012_scan2_A1	64	0.696781
	Standard	LE012_scan2_A1	68	0.68727
	Standard	LE012_scan2_A1	72	0.674751
	Standard	LE012_scan2_A1	76	0.670983
	Standard	LE012_scan2_A1	80	0.660235
	Standard	LE012_scan2_A1	84	0.64023
	Standard	LE012_scan2_A1	88	0.623118
	Standard	LE012_scan2_A1	92	0.610128
	Standard	LE012_scan2_A1	96	0.592155
	Standard	LE012_scan2_A1	100	0.587478
	Standard	LE012_scan2_A1	104	0.56492
	Standard	LE012_scan2_A1	108	0.540371
	Standard	LE012_scan2_A1	112	0.516804
	Standard	LE012_scan2_A1	116	0.514745
	Standard	LE012_scan2_A1	120	0.507991
	Standard	LE012_scan2_A1	124	0.494837
	Standard	LE012_scan2_A1	128	0.499677
	Standard	LE012_scan2_A1	132	0.485905
	Standard	LE012_scan2_A1	136	0.474797
	Standard	LE012_scan2_A1	140	0.436176
	Standard	LE012_scan2_A3	0	0.471221
	Standard	LE012_scan2_A3	4	0.510803
	Standard	LE012_scan2_A3	8	0.54663
	Standard	LE012_scan2_A3	12	0.569823
	Standard	LE012_scan2_A3	16	0.60649
	Standard	LE012_scan2_A3	20	0.625686
	Standard	LE012_scan2_A3	24	0.641352
	Standard	LE012_scan2_A3	28	0.63945
	Standard	LE012_scan2_A3	32	0.63894
	Standard	LE012_scan2_A3	36	0.64879
	Standard	LE012_scan2_A3	40	0.68904
	Standard	LE012_scan2_A3	44	0.730549
	Standard	LE012_scan2_A3	48	0.758372
	Standard	LE012_scan2_A3	52	0.764061
	Standard	LE012_scan2_A3	56	0.759762
	Standard	LE012_scan2_A3	60	0.748358
	Standard	LE012_scan2_A3	64	0.732922
	Standard	LE012_scan2_A3	68	0.732748
	Standard	LE012_scan2_A3	72	0.690087
	Standard	LE012_scan2_A3	76	0.671594
	Standard	LE012_scan2_A3	80	0.651999
	Standard	LE012_scan2_A3	84	0.633494
	Standard	LE012_scan2_A3	88	0.625773
	Standard	LE012_scan2_A3	92	0.608358
	Standard	LE012_scan2_A3	96	0.596771
	Standard	LE012_scan2_A3	100	0.576027
	Standard	LE012_scan2_A3	104	0.555689
	Standard	LE012_scan2_A3	108	0.534596
	Standard	LE012_scan2_A3	112	0.524165
	Standard	LE012_scan2_A3	116	0.526237
	Standard	LE012_scan2_A3	120	0.522841
	Standard	LE012_scan2_A3	124	0.526998
	Standard	LE012_scan2_A3	128	0.520488
	Standard	LE012_scan2_A3	132	0.521124
	Standard	LE012_scan2_A3	136	0.510666
	Standard	LE012_scan2_A3	140	0.480508
	Standard	LE012_scan2_C2	0	0.494625
	Standard	LE012_scan2_C2	4	0.556175
	Standard	LE012_scan2_C2	8	0.604277
	Standard	LE012_scan2_C2	12	0.626634
	Standard	LE012_scan2_C2	16	0.650376
	Standard	LE012_scan2_C2	20	0.674347
	Standard	LE012_scan2_C2	24	0.68865
	Standard	LE012_scan2_C2	28	0.705139
	Standard	LE012_scan2_C2	32	0.712961
	Standard	LE012_scan2_C2	36	0.733978
	Standard	LE012_scan2_C2	40	0.765844
	Standard	LE012_scan2_C2	44	0.781739
	Standard	LE012_scan2_C2	48	0.788977
	Standard	LE012_scan2_C2	52	0.793214
	Standard	LE012_scan2_C2	56	0.786127
	Standard	LE012_scan2_C2	60	0.786816
	Standard	LE012_scan2_C2	64	0.785487
	Standard	LE012_scan2_C2	68	0.768672
	Standard	LE012_scan2_C2	72	0.737709
	Standard	LE012_scan2_C2	76	0.695713
	Standard	LE012_scan2_C2	80	0.675365
	Standard	LE012_scan2_C2	84	0.667994
	Standard	LE012_scan2_C2	88	0.66673
	Standard	LE012_scan2_C2	92	0.652204
	Standard	LE012_scan2_C2	96	0.64154
	Standard	LE012_scan2_C2	100	0.612143
	Standard	LE012_scan2_C2	104	0.591393
	Standard	LE012_scan2_C2	108	0.578283
	Standard	LE012_scan2_C2	112	0.573221
	Standard	LE012_scan2_C2	116	0.588376
	Standard	LE012_scan2_C2	120	0.59416
	Standard	LE012_scan2_C2	124	0.607809
	Standard	LE012_scan2_C2	128	0.604024
	Standard	LE012_scan2_C2	132	0.585566
	Standard	LE012_scan2_C2	136	0.553368
	Standard	LE012_scan2_C2	140	0.516624
	Standard	LE012_scan2_D1	0	0.449878
	Standard	LE012_scan2_D1	4	0.49544
	Standard	LE012_scan2_D1	8	0.515657
	Standard	LE012_scan2_D1	12	0.521523
	Standard	LE012_scan2_D1	16	0.538105
	Standard	LE012_scan2_D1	20	0.561265
	Standard	LE012_scan2_D1	24	0.582803
	Standard	LE012_scan2_D1	28	0.60143
	Standard	LE012_scan2_D1	32	0.626002
	Standard	LE012_scan2_D1	36	0.65779
	Standard	LE012_scan2_D1	40	0.683308
	Standard	LE012_scan2_D1	44	0.697512
	Standard	LE012_scan2_D1	48	0.709952
	Standard	LE012_scan2_D1	52	0.716593
	Standard	LE012_scan2_D1	56	0.718955
	Standard	LE012_scan2_D1	60	0.717315
	Standard	LE012_scan2_D1	64	0.713563
	Standard	LE012_scan2_D1	68	0.69568
	Standard	LE012_scan2_D1	72	0.671409
	Standard	LE012_scan2_D1	76	0.64377
	Standard	LE012_scan2_D1	80	0.628212
	Standard	LE012_scan2_D1	84	0.623805
	Standard	LE012_scan2_D1	88	0.60879
	Standard	LE012_scan2_D1	92	0.610435
	Standard	LE012_scan2_D1	96	0.593324
	Standard	LE012_scan2_D1	100	0.55006
	Standard	LE012_scan2_D1	104	0.522952
	Standard	LE012_scan2_D1	108	0.486743
	Standard	LE012_scan2_D1	112	0.480936
	Standard	LE012_scan2_D1	116	0.498654
	Standard	LE012_scan2_D1	120	0.509512
	Standard	LE012_scan2_D1	124	0.509164
	Standard	LE012_scan2_D1	128	0.513195
	Standard	LE012_scan2_D1	132	0.497148
	Standard	LE012_scan2_D1	136	0.468161
	Standard	LE012_scan2_D1	140	0.415296
	Standard	LE013_scan1_A10	0	0.554466
	Standard	LE013_scan1_A10	4	0.606124
	Standard	LE013_scan1_A10	8	0.631804
	Standard	LE013_scan1_A10	12	0.637601
	Standard	LE013_scan1_A10	16	0.640606
	Standard	LE013_scan1_A10	20	0.662337
	Standard	LE013_scan1_A10	24	0.677317
	Standard	LE013_scan1_A10	28	0.703268
	Standard	LE013_scan1_A10	32	0.732658
	Standard	LE013_scan1_A10	36	0.742812
	Standard	LE013_scan1_A10	40	0.748598
	Standard	LE013_scan1_A10	44	0.757068
	Standard	LE013_scan1_A10	48	0.768696
	Standard	LE013_scan1_A10	52	0.775224
	Standard	LE013_scan1_A10	56	0.783657
	Standard	LE013_scan1_A10	60	0.781188
	Standard	LE013_scan1_A10	64	0.780028
	Standard	LE013_scan1_A10	68	0.774023
	Standard	LE013_scan1_A10	72	0.774373
	Standard	LE013_scan1_A10	76	0.770025
	Standard	LE013_scan1_A10	80	0.763833
	Standard	LE013_scan1_A10	84	0.746864
	Standard	LE013_scan1_A10	88	0.729479
	Standard	LE013_scan1_A10	92	0.705243
	Standard	LE013_scan1_A10	96	0.6793
	Standard	LE013_scan1_A10	100	0.664162
	Standard	LE013_scan1_A10	104	0.660887
	Standard	LE013_scan1_A10	108	0.639319
	Standard	LE013_scan1_A10	112	0.625594
	Standard	LE013_scan1_A10	116	0.60155
	Standard	LE013_scan1_A10	120	0.576123
	Standard	LE013_scan1_A10	124	0.567307
	Standard	LE013_scan1_A10	128	0.559711
	Standard	LE013_scan1_A10	132	0.527871
	Standard	LE013_scan1_A10	136	0.515764
	Standard	LE013_scan1_A10	140	0.497138
	Standard	LE013_scan1_A5	0	0.477137
	Standard	LE013_scan1_A5	4	0.549087
	Standard	LE013_scan1_A5	8	0.577534
	Standard	LE013_scan1_A5	12	0.586992
	Standard	LE013_scan1_A5	16	0.599328
	Standard	LE013_scan1_A5	20	0.624993
	Standard	LE013_scan1_A5	24	0.639742
	Standard	LE013_scan1_A5	28	0.654936
	Standard	LE013_scan1_A5	32	0.661329
	Standard	LE013_scan1_A5	36	0.674787
	Standard	LE013_scan1_A5	40	0.685045
	Standard	LE013_scan1_A5	44	0.678361
	Standard	LE013_scan1_A5	48	0.666906
	Standard	LE013_scan1_A5	52	0.671469
	Standard	LE013_scan1_A5	56	0.67707
	Standard	LE013_scan1_A5	60	0.682012
	Standard	LE013_scan1_A5	64	0.670121
	Standard	LE013_scan1_A5	68	0.649452
	Standard	LE013_scan1_A5	72	0.632659
	Standard	LE013_scan1_A5	76	0.641025
	Standard	LE013_scan1_A5	80	0.657795
	Standard	LE013_scan1_A5	84	0.667516
	Standard	LE013_scan1_A5	88	0.652326
	Standard	LE013_scan1_A5	92	0.625652
	Standard	LE013_scan1_A5	96	0.611212
	Standard	LE013_scan1_A5	100	0.590465
	Standard	LE013_scan1_A5	104	0.571702
	Standard	LE013_scan1_A5	108	0.554101
	Standard	LE013_scan1_A5	112	0.556526
	Standard	LE013_scan1_A5	116	0.553103
	Standard	LE013_scan1_A5	120	0.534723
	Standard	LE013_scan1_A5	124	0.506091
	Standard	LE013_scan1_A5	128	0.48219
	Standard	LE013_scan1_A5	132	0.469746
	Standard	LE013_scan1_A5	136	0.472452
	Standard	LE013_scan1_A5	140	0.45307
	Standard	LE013_scan1_C1	0	0.47145
	Standard	LE013_scan1_C1	4	0.52582
	Standard	LE013_scan1_C1	8	0.577479
	Standard	LE013_scan1_C1	12	0.597676
	Standard	LE013_scan1_C1	16	0.619183
	Standard	LE013_scan1_C1	20	0.6542
	Standard	LE013_scan1_C1	24	0.691723
	Standard	LE013_scan1_C1	28	0.71691
	Standard	LE013_scan1_C1	32	0.722108
	Standard	LE013_scan1_C1	36	0.733484
	Standard	LE013_scan1_C1	40	0.753644
	Standard	LE013_scan1_C1	44	0.76706
	Standard	LE013_scan1_C1	48	0.770074
	Standard	LE013_scan1_C1	52	0.779633
	Standard	LE013_scan1_C1	56	0.779177
	Standard	LE013_scan1_C1	60	0.766535
	Standard	LE013_scan1_C1	64	0.758242
	Standard	LE013_scan1_C1	68	0.740001
	Standard	LE013_scan1_C1	72	0.718283
	Standard	LE013_scan1_C1	76	0.698375
	Standard	LE013_scan1_C1	80	0.67029
	Standard	LE013_scan1_C1	84	0.635299
	Standard	LE013_scan1_C1	88	0.607887
	Standard	LE013_scan1_C1	92	0.591688
	Standard	LE013_scan1_C1	96	0.571979
	Standard	LE013_scan1_C1	100	0.561599
	Standard	LE013_scan1_C1	104	0.547766
	Standard	LE013_scan1_C1	108	0.517636
	Standard	LE013_scan1_C1	112	0.496758
	Standard	LE013_scan1_C1	116	0.494576
	Standard	LE013_scan1_C1	120	0.502728
	Standard	LE013_scan1_C1	124	0.505376
	Standard	LE013_scan1_C1	128	0.489875
	Standard	LE013_scan1_C1	132	0.479685
	Standard	LE013_scan1_C1	136	0.457771
	Standard	LE013_scan1_C1	140	0.431359
	Standard	LE013_scan1_E6	0	0.512752
	Standard	LE013_scan1_E6	4	0.526862
	Standard	LE013_scan1_E6	8	0.552366
	Standard	LE013_scan1_E6	12	0.578199
	Standard	LE013_scan1_E6	16	0.606009
	Standard	LE013_scan1_E6	20	0.624172
	Standard	LE013_scan1_E6	24	0.645933
	Standard	LE013_scan1_E6	28	0.653644
	Standard	LE013_scan1_E6	32	0.667318
	Standard	LE013_scan1_E6	36	0.678168
	Standard	LE013_scan1_E6	40	0.678472
	Standard	LE013_scan1_E6	44	0.672063
	Standard	LE013_scan1_E6	48	0.66606
	Standard	LE013_scan1_E6	52	0.665851
	Standard	LE013_scan1_E6	56	0.673239
	Standard	LE013_scan1_E6	60	0.671284
	Standard	LE013_scan1_E6	64	0.664703
	Standard	LE013_scan1_E6	68	0.652523
	Standard	LE013_scan1_E6	72	0.653868
	Standard	LE013_scan1_E6	76	0.665758
	Standard	LE013_scan1_E6	80	0.663308
	Standard	LE013_scan1_E6	84	0.638011
	Standard	LE013_scan1_E6	88	0.601736
	Standard	LE013_scan1_E6	92	0.581116
	Standard	LE013_scan1_E6	96	0.560758
	Standard	LE013_scan1_E6	100	0.556718
	Standard	LE013_scan1_E6	104	0.556084
	Standard	LE013_scan1_E6	108	0.551012
	Standard	LE013_scan1_E6	112	0.535049
	Standard	LE013_scan1_E6	116	0.518839
	Standard	LE013_scan1_E6	120	0.516884
	Standard	LE013_scan1_E6	124	0.49882
	Standard	LE013_scan1_E6	128	0.477591
	Standard	LE013_scan1_E6	132	0.474934
	Standard	LE013_scan1_E6	136	0.473223
	Standard	LE013_scan1_E6	140	0.467537
	Standard	LE013_scan1_F10	0	0.47614
	Standard	LE013_scan1_F10	4	0.527133
	Standard	LE013_scan1_F10	8	0.565445
	Standard	LE013_scan1_F10	12	0.631408
	Standard	LE013_scan1_F10	16	0.673528
	Standard	LE013_scan1_F10	20	0.685129
	Standard	LE013_scan1_F10	24	0.682314
	Standard	LE013_scan1_F10	28	0.684437
	Standard	LE013_scan1_F10	32	0.687388
	Standard	LE013_scan1_F10	36	0.709136
	Standard	LE013_scan1_F10	40	0.725872
	Standard	LE013_scan1_F10	44	0.736944
	Standard	LE013_scan1_F10	48	0.755041
	Standard	LE013_scan1_F10	52	0.765234
	Standard	LE013_scan1_F10	56	0.764149
	Standard	LE013_scan1_F10	60	0.760454
	Standard	LE013_scan1_F10	64	0.74927
	Standard	LE013_scan1_F10	68	0.726808
	Standard	LE013_scan1_F10	72	0.720056
	Standard	LE013_scan1_F10	76	0.703171
	Standard	LE013_scan1_F10	80	0.687731
	Standard	LE013_scan1_F10	84	0.664661
	Standard	LE013_scan1_F10	88	0.653063
	Standard	LE013_scan1_F10	92	0.644802
	Standard	LE013_scan1_F10	96	0.631153
	Standard	LE013_scan1_F10	100	0.631871
	Standard	LE013_scan1_F10	104	0.632576
	Standard	LE013_scan1_F10	108	0.624758
	Standard	LE013_scan1_F10	112	0.61256
	Standard	LE013_scan1_F10	116	0.589498
	Standard	LE013_scan1_F10	120	0.576299
	Standard	LE013_scan1_F10	124	0.568916
	Standard	LE013_scan1_F10	128	0.56486
	Standard	LE013_scan1_F10	132	0.552131
	Standard	LE013_scan1_F10	136	0.519202
	Standard	LE013_scan1_F10	140	0.488477
	Standard	LE013_scan2_A10	0	0.429769
	Standard	LE013_scan2_A10	4	0.476532
	Standard	LE013_scan2_A10	8	0.531792
	Standard	LE013_scan2_A10	12	0.558249
	Standard	LE013_scan2_A10	16	0.582739
	Standard	LE013_scan2_A10	20	0.601961
	Standard	LE013_scan2_A10	24	0.610089
	Standard	LE013_scan2_A10	28	0.620522
	Standard	LE013_scan2_A10	32	0.63488
	Standard	LE013_scan2_A10	36	0.649349
	Standard	LE013_scan2_A10	40	0.663831
	Standard	LE013_scan2_A10	44	0.670447
	Standard	LE013_scan2_A10	48	0.673067
	Standard	LE013_scan2_A10	52	0.672707
	Standard	LE013_scan2_A10	56	0.674295
	Standard	LE013_scan2_A10	60	0.672538
	Standard	LE013_scan2_A10	64	0.665278
	Standard	LE013_scan2_A10	68	0.649038
	Standard	LE013_scan2_A10	72	0.646363
	Standard	LE013_scan2_A10	76	0.640947
	Standard	LE013_scan2_A10	80	0.636733
	Standard	LE013_scan2_A10	84	0.623822
	Standard	LE013_scan2_A10	88	0.623547
	Standard	LE013_scan2_A10	92	0.611679
	Standard	LE013_scan2_A10	96	0.603717
	Standard	LE013_scan2_A10	100	0.584095
	Standard	LE013_scan2_A10	104	0.561156
	Standard	LE013_scan2_A10	108	0.549303
	Standard	LE013_scan2_A10	112	0.520905
	Standard	LE013_scan2_A10	116	0.514118
	Standard	LE013_scan2_A10	120	0.517341
	Standard	LE013_scan2_A10	124	0.511625
	Standard	LE013_scan2_A10	128	0.494849
	Standard	LE013_scan2_A10	132	0.486808
	Standard	LE013_scan2_A10	136	0.464216
	Standard	LE013_scan2_A10	140	0.449121
	Standard	LE013_scan2_A5	0	0.533339
	Standard	LE013_scan2_A5	4	0.581385
	Standard	LE013_scan2_A5	8	0.602423
	Standard	LE013_scan2_A5	12	0.618915
	Standard	LE013_scan2_A5	16	0.621146
	Standard	LE013_scan2_A5	20	0.630457
	Standard	LE013_scan2_A5	24	0.655948
	Standard	LE013_scan2_A5	28	0.67309
	Standard	LE013_scan2_A5	32	0.682278
	Standard	LE013_scan2_A5	36	0.691875
	Standard	LE013_scan2_A5	40	0.704484
	Standard	LE013_scan2_A5	44	0.719417
	Standard	LE013_scan2_A5	48	0.732089
	Standard	LE013_scan2_A5	52	0.735178
	Standard	LE013_scan2_A5	56	0.731157
	Standard	LE013_scan2_A5	60	0.73037
	Standard	LE013_scan2_A5	64	0.727589
	Standard	LE013_scan2_A5	68	0.72008
	Standard	LE013_scan2_A5	72	0.711231
	Standard	LE013_scan2_A5	76	0.705026
	Standard	LE013_scan2_A5	80	0.695979
	Standard	LE013_scan2_A5	84	0.678994
	Standard	LE013_scan2_A5	88	0.658699
	Standard	LE013_scan2_A5	92	0.641679
	Standard	LE013_scan2_A5	96	0.632537
	Standard	LE013_scan2_A5	100	0.617291
	Standard	LE013_scan2_A5	104	0.607003
	Standard	LE013_scan2_A5	108	0.597558
	Standard	LE013_scan2_A5	112	0.575423
	Standard	LE013_scan2_A5	116	0.566794
	Standard	LE013_scan2_A5	120	0.56382
	Standard	LE013_scan2_A5	124	0.553743
	Standard	LE013_scan2_A5	128	0.546266
	Standard	LE013_scan2_A5	132	0.535313
	Standard	LE013_scan2_A5	136	0.513975
	Standard	LE013_scan2_A5	140	0.495243
	Standard	LE013_scan2_D11	0	0.384101
	Standard	LE013_scan2_D11	4	0.443085
	Standard	LE013_scan2_D11	8	0.498248
	Standard	LE013_scan2_D11	12	0.523123
	Standard	LE013_scan2_D11	16	0.556833
	Standard	LE013_scan2_D11	20	0.606835
	Standard	LE013_scan2_D11	24	0.627227
	Standard	LE013_scan2_D11	28	0.642864
	Standard	LE013_scan2_D11	32	0.636428
	Standard	LE013_scan2_D11	36	0.647799
	Standard	LE013_scan2_D11	40	0.678848
	Standard	LE013_scan2_D11	44	0.701568
	Standard	LE013_scan2_D11	48	0.714498
	Standard	LE013_scan2_D11	52	0.717699
	Standard	LE013_scan2_D11	56	0.721754
	Standard	LE013_scan2_D11	60	0.710363
	Standard	LE013_scan2_D11	64	0.702086
	Standard	LE013_scan2_D11	68	0.660937
	Standard	LE013_scan2_D11	72	0.637138
	Standard	LE013_scan2_D11	76	0.633667
	Standard	LE013_scan2_D11	80	0.631207
	Standard	LE013_scan2_D11	84	0.615186
	Standard	LE013_scan2_D11	88	0.587939
	Standard	LE013_scan2_D11	92	0.561502
	Standard	LE013_scan2_D11	96	0.527906
	Standard	LE013_scan2_D11	100	0.498347
	Standard	LE013_scan2_D11	104	0.496236
	Standard	LE013_scan2_D11	108	0.472602
	Standard	LE013_scan2_D11	112	0.466035
	Standard	LE013_scan2_D11	116	0.451291
	Standard	LE013_scan2_D11	120	0.464455
	Standard	LE013_scan2_D11	124	0.458481
	Standard	LE013_scan2_D11	128	0.467902
	Standard	LE013_scan2_D11	132	0.476138
	Standard	LE013_scan2_D11	136	0.476073
	Standard	LE013_scan2_D11	140	0.453485
	Standard	LE013_scan2_E6	0	0.5063
	Standard	LE013_scan2_E6	4	0.526841
	Standard	LE013_scan2_E6	8	0.564982
	Standard	LE013_scan2_E6	12	0.580883
	Standard	LE013_scan2_E6	16	0.605561
	Standard	LE013_scan2_E6	20	0.63234
	Standard	LE013_scan2_E6	24	0.664418
	Standard	LE013_scan2_E6	28	0.68482
	Standard	LE013_scan2_E6	32	0.704026
	Standard	LE013_scan2_E6	36	0.719372
	Standard	LE013_scan2_E6	40	0.720324
	Standard	LE013_scan2_E6	44	0.7167
	Standard	LE013_scan2_E6	48	0.711522
	Standard	LE013_scan2_E6	52	0.715543
	Standard	LE013_scan2_E6	56	0.718893
	Standard	LE013_scan2_E6	60	0.716701
	Standard	LE013_scan2_E6	64	0.708403
	Standard	LE013_scan2_E6	68	0.694394
	Standard	LE013_scan2_E6	72	0.679696
	Standard	LE013_scan2_E6	76	0.67385
	Standard	LE013_scan2_E6	80	0.675307
	Standard	LE013_scan2_E6	84	0.671421
	Standard	LE013_scan2_E6	88	0.659006
	Standard	LE013_scan2_E6	92	0.642802
	Standard	LE013_scan2_E6	96	0.619614
	Standard	LE013_scan2_E6	100	0.600599
	Standard	LE013_scan2_E6	104	0.584187
	Standard	LE013_scan2_E6	108	0.576932
	Standard	LE013_scan2_E6	112	0.56434
	Standard	LE013_scan2_E6	116	0.552335
	Standard	LE013_scan2_E6	120	0.533757
	Standard	LE013_scan2_E6	124	0.515595
	Standard	LE013_scan2_E6	128	0.511601
	Standard	LE013_scan2_E6	132	0.513861
	Standard	LE013_scan2_E6	136	0.49778
	Standard	LE013_scan2_E6	140	0.482705
	Standard	LE014_scan1_B2	0	0.451238
	Standard	LE014_scan1_B2	4	0.484871
	Standard	LE014_scan1_B2	8	0.517114
	Standard	LE014_scan1_B2	12	0.549218
	Standard	LE014_scan1_B2	16	0.571866
	Standard	LE014_scan1_B2	20	0.609173
	Standard	LE014_scan1_B2	24	0.634677
	Standard	LE014_scan1_B2	28	0.653135
	Standard	LE014_scan1_B2	32	0.663156
	Standard	LE014_scan1_B2	36	0.686995
	Standard	LE014_scan1_B2	40	0.70661
	Standard	LE014_scan1_B2	44	0.718344
	Standard	LE014_scan1_B2	48	0.725864
	Standard	LE014_scan1_B2	52	0.736046
	Standard	LE014_scan1_B2	56	0.744025
	Standard	LE014_scan1_B2	60	0.748246
	Standard	LE014_scan1_B2	64	0.746825
	Standard	LE014_scan1_B2	68	0.736329
	Standard	LE014_scan1_B2	72	0.712707
	Standard	LE014_scan1_B2	76	0.684134
	Standard	LE014_scan1_B2	80	0.643486
	Standard	LE014_scan1_B2	84	0.60997
	Standard	LE014_scan1_B2	88	0.572335
	Standard	LE014_scan1_B2	92	0.550031
	Standard	LE014_scan1_B2	96	0.537144
	Standard	LE014_scan1_B2	100	0.521937
	Standard	LE014_scan1_B2	104	0.499418
	Standard	LE014_scan1_B2	108	0.494171
	Standard	LE014_scan1_B2	112	0.488187
	Standard	LE014_scan1_B2	116	0.489493
	Standard	LE014_scan1_B2	120	0.486756
	Standard	LE014_scan1_B2	124	0.468483
	Standard	LE014_scan1_B2	128	0.466503
	Standard	LE014_scan1_B2	132	0.448412
	Standard	LE014_scan1_B2	136	0.428619
	Standard	LE014_scan1_B2	140	0.399366
	Standard	LE014_scan1_G5	0	0.376352
	Standard	LE014_scan1_G5	4	0.452409
	Standard	LE014_scan1_G5	8	0.495098
	Standard	LE014_scan1_G5	12	0.539948
	Standard	LE014_scan1_G5	16	0.565286
	Standard	LE014_scan1_G5	20	0.582567
	Standard	LE014_scan1_G5	24	0.607532
	Standard	LE014_scan1_G5	28	0.634226
	Standard	LE014_scan1_G5	32	0.65333
	Standard	LE014_scan1_G5	36	0.677159
	Standard	LE014_scan1_G5	40	0.702214
	Standard	LE014_scan1_G5	44	0.718045
	Standard	LE014_scan1_G5	48	0.731606
	Standard	LE014_scan1_G5	52	0.739769
	Standard	LE014_scan1_G5	56	0.735461
	Standard	LE014_scan1_G5	60	0.715482
	Standard	LE014_scan1_G5	64	0.710834
	Standard	LE014_scan1_G5	68	0.699819
	Standard	LE014_scan1_G5	72	0.689551
	Standard	LE014_scan1_G5	76	0.672
	Standard	LE014_scan1_G5	80	0.642477
	Standard	LE014_scan1_G5	84	0.607192
	Standard	LE014_scan1_G5	88	0.583829
	Standard	LE014_scan1_G5	92	0.568828
	Standard	LE014_scan1_G5	96	0.556257
	Standard	LE014_scan1_G5	100	0.536198
	Standard	LE014_scan1_G5	104	0.50469
	Standard	LE014_scan1_G5	108	0.460257
	Standard	LE014_scan1_G5	112	0.43899
	Standard	LE014_scan1_G5	116	0.443584
	Standard	LE014_scan1_G5	120	0.451592
	Standard	LE014_scan1_G5	124	0.466473
	Standard	LE014_scan1_G5	128	0.47063
	Standard	LE014_scan1_G5	132	0.46367
	Standard	LE014_scan1_G5	136	0.454925
	Standard	LE014_scan1_G5	140	0.441956
	Standard	LE014_scan2_B2	0	0.483735
	Standard	LE014_scan2_B2	4	0.510449
	Standard	LE014_scan2_B2	8	0.539389
	Standard	LE014_scan2_B2	12	0.565298
	Standard	LE014_scan2_B2	16	0.592102
	Standard	LE014_scan2_B2	20	0.609469
	Standard	LE014_scan2_B2	24	0.634182
	Standard	LE014_scan2_B2	28	0.653429
	Standard	LE014_scan2_B2	32	0.671696
	Standard	LE014_scan2_B2	36	0.690265
	Standard	LE014_scan2_B2	40	0.713206
	Standard	LE014_scan2_B2	44	0.728182
	Standard	LE014_scan2_B2	48	0.735848
	Standard	LE014_scan2_B2	52	0.737531
	Standard	LE014_scan2_B2	56	0.743556
	Standard	LE014_scan2_B2	60	0.744774
	Standard	LE014_scan2_B2	64	0.735623
	Standard	LE014_scan2_B2	68	0.722106
	Standard	LE014_scan2_B2	72	0.69934
	Standard	LE014_scan2_B2	76	0.674494
	Standard	LE014_scan2_B2	80	0.659784
	Standard	LE014_scan2_B2	84	0.637544
	Standard	LE014_scan2_B2	88	0.630961
	Standard	LE014_scan2_B2	92	0.617925
	Standard	LE014_scan2_B2	96	0.576496
	Standard	LE014_scan2_B2	100	0.552445
	Standard	LE014_scan2_B2	104	0.522027
	Standard	LE014_scan2_B2	108	0.491237
	Standard	LE014_scan2_B2	112	0.473744
	Standard	LE014_scan2_B2	116	0.476059
	Standard	LE014_scan2_B2	120	0.478392
	Standard	LE014_scan2_B2	124	0.47853
	Standard	LE014_scan2_B2	128	0.470163
	Standard	LE014_scan2_B2	132	0.462961
	Standard	LE014_scan2_B2	136	0.43385
	Standard	LE014_scan2_B2	140	0.414268
	Standard	LE014_scan3_G5	0	0.419778
	Standard	LE014_scan3_G5	4	0.487346
	Standard	LE014_scan3_G5	8	0.54552
	Standard	LE014_scan3_G5	12	0.569877
	Standard	LE014_scan3_G5	16	0.585958
	Standard	LE014_scan3_G5	20	0.604958
	Standard	LE014_scan3_G5	24	0.62767
	Standard	LE014_scan3_G5	28	0.662872
	Standard	LE014_scan3_G5	32	0.679736
	Standard	LE014_scan3_G5	36	0.706142
	Standard	LE014_scan3_G5	40	0.730733
	Standard	LE014_scan3_G5	44	0.743246
	Standard	LE014_scan3_G5	48	0.734321
	Standard	LE014_scan3_G5	52	0.733621
	Standard	LE014_scan3_G5	56	0.731025
	Standard	LE014_scan3_G5	60	0.720331
	Standard	LE014_scan3_G5	64	0.709716
	Standard	LE014_scan3_G5	68	0.700208
	Standard	LE014_scan3_G5	72	0.698013
	Standard	LE014_scan3_G5	76	0.701203
	Standard	LE014_scan3_G5	80	0.696291
	Standard	LE014_scan3_G5	84	0.682924
	Standard	LE014_scan3_G5	88	0.665689
	Standard	LE014_scan3_G5	92	0.641226
	Standard	LE014_scan3_G5	96	0.613484
	Standard	LE014_scan3_G5	100	0.602137
	Standard	LE014_scan3_G5	104	0.599533
	Standard	LE014_scan3_G5	108	0.588099
	Standard	LE014_scan3_G5	112	0.569611
	Standard	LE014_scan3_G5	116	0.563018
	Standard	LE014_scan3_G5	120	0.541461
	Standard	LE014_scan3_G5	124	0.517738
	Standard	LE014_scan3_G5	128	0.5211
	Standard	LE014_scan3_G5	132	0.513853
	Standard	LE014_scan3_G5	136	0.497136
	Standard	LE014_scan3_G5	140	0.476269
	Standard	LE015_scan1_H4	0	0.473641
	Standard	LE015_scan1_H4	4	0.503491
	Standard	LE015_scan1_H4	8	0.507711
	Standard	LE015_scan1_H4	12	0.516578
	Standard	LE015_scan1_H4	16	0.507506
	Standard	LE015_scan1_H4	20	0.513442
	Standard	LE015_scan1_H4	24	0.548882
	Standard	LE015_scan1_H4	28	0.581391
	Standard	LE015_scan1_H4	32	0.610564
	Standard	LE015_scan1_H4	36	0.610922
	Standard	LE015_scan1_H4	40	0.613188
	Standard	LE015_scan1_H4	44	0.614102
	Standard	LE015_scan1_H4	48	0.616213
	Standard	LE015_scan1_H4	52	0.619994
	Standard	LE015_scan1_H4	56	0.635042
	Standard	LE015_scan1_H4	60	0.630686
	Standard	LE015_scan1_H4	64	0.632382
	Standard	LE015_scan1_H4	68	0.637046
	Standard	LE015_scan1_H4	72	0.642567
	Standard	LE015_scan1_H4	76	0.624059
	Standard	LE015_scan1_H4	80	0.60433
	Standard	LE015_scan1_H4	84	0.585474
	Standard	LE015_scan1_H4	88	0.568071
	Standard	LE015_scan1_H4	92	0.544139
	Standard	LE015_scan1_H4	96	0.542048
	Standard	LE015_scan1_H4	100	0.541907
	Standard	LE015_scan1_H4	104	0.519125
	Standard	LE015_scan1_H4	108	0.501862
	Standard	LE015_scan1_H4	112	0.504834
	Standard	LE015_scan1_H4	116	0.503395
	Standard	LE015_scan1_H4	120	0.486698
	Standard	LE015_scan1_H4	124	0.466159
	Standard	LE015_scan1_H4	128	0.451486
	Standard	LE015_scan1_H4	132	0.425478
	Standard	LE015_scan1_H4	136	0.410921
	Standard	LE015_scan1_H4	140	0.381037
	Standard	LE015_scan2_H4	0	0.508481
	Standard	LE015_scan2_H4	4	0.532328
	Standard	LE015_scan2_H4	8	0.553433
	Standard	LE015_scan2_H4	12	0.576295
	Standard	LE015_scan2_H4	16	0.59266
	Standard	LE015_scan2_H4	20	0.600977
	Standard	LE015_scan2_H4	24	0.609528
	Standard	LE015_scan2_H4	28	0.618568
	Standard	LE015_scan2_H4	32	0.635309
	Standard	LE015_scan2_H4	36	0.65046
	Standard	LE015_scan2_H4	40	0.665573
	Standard	LE015_scan2_H4	44	0.672698
	Standard	LE015_scan2_H4	48	0.684363
	Standard	LE015_scan2_H4	52	0.68589
	Standard	LE015_scan2_H4	56	0.687225
	Standard	LE015_scan2_H4	60	0.689008
	Standard	LE015_scan2_H4	64	0.693093
	Standard	LE015_scan2_H4	68	0.688389
	Standard	LE015_scan2_H4	72	0.686549
	Standard	LE015_scan2_H4	76	0.67463
	Standard	LE015_scan2_H4	80	0.649473
	Standard	LE015_scan2_H4	84	0.628284
	Standard	LE015_scan2_H4	88	0.610528
	Standard	LE015_scan2_H4	92	0.587502
	Standard	LE015_scan2_H4	96	0.559339
	Standard	LE015_scan2_H4	100	0.532469
	Standard	LE015_scan2_H4	104	0.508899
	Standard	LE015_scan2_H4	108	0.505531
	Standard	LE015_scan2_H4	112	0.509078
	Standard	LE015_scan2_H4	116	0.51247
	Standard	LE015_scan2_H4	120	0.518853
	Standard	LE015_scan2_H4	124	0.52191
	Standard	LE015_scan2_H4	128	0.509066
	Standard	LE015_scan2_H4	132	0.490368
	Standard	LE015_scan2_H4	136	0.460166
	Standard	LE015_scan2_H4	140	0.438544
	Standard	LE015_scan2_H5	0	0.578013
	Standard	LE015_scan2_H5	4	0.604202
	Standard	LE015_scan2_H5	8	0.638645
	Standard	LE015_scan2_H5	12	0.660628
	Standard	LE015_scan2_H5	16	0.679598
	Standard	LE015_scan2_H5	20	0.688107
	Standard	LE015_scan2_H5	24	0.693785
	Standard	LE015_scan2_H5	28	0.701409
	Standard	LE015_scan2_H5	32	0.71024
	Standard	LE015_scan2_H5	36	0.71234
	Standard	LE015_scan2_H5	40	0.706636
	Standard	LE015_scan2_H5	44	0.695929
	Standard	LE015_scan2_H5	48	0.688407
	Standard	LE015_scan2_H5	52	0.674286
	Standard	LE015_scan2_H5	56	0.677094
	Standard	LE015_scan2_H5	60	0.684616
	Standard	LE015_scan2_H5	64	0.678109
	Standard	LE015_scan2_H5	68	0.662577
	Standard	LE015_scan2_H5	72	0.646279
	Standard	LE015_scan2_H5	76	0.639046
	Standard	LE015_scan2_H5	80	0.663668
	Standard	LE015_scan2_H5	84	0.682953
	Standard	LE015_scan2_H5	88	0.674496
	Standard	LE015_scan2_H5	92	0.665078
	Standard	LE015_scan2_H5	96	0.646157
	Standard	LE015_scan2_H5	100	0.627522
	Standard	LE015_scan2_H5	104	0.60769
	Standard	LE015_scan2_H5	108	0.592355
	Standard	LE015_scan2_H5	112	0.582313
	Standard	LE015_scan2_H5	116	0.57695
	Standard	LE015_scan2_H5	120	0.568554
	Standard	LE015_scan2_H5	124	0.540081
	Standard	LE015_scan2_H5	128	0.514759
	Standard	LE015_scan2_H5	132	0.494204
	Standard	LE015_scan2_H5	136	0.474733
	Standard	LE015_scan2_H5	140	0.439596
	Tetrapod	LE012_scan2_A1	0	0.579803
	Tetrapod	LE012_scan2_A1	4	0.613162
	Tetrapod	LE012_scan2_A1	8	0.641383
	Tetrapod	LE012_scan2_A1	12	0.652976
	Tetrapod	LE012_scan2_A1	16	0.667508
	Tetrapod	LE012_scan2_A1	20	0.665165
	Tetrapod	LE012_scan2_A1	24	0.664365
	Tetrapod	LE012_scan2_A1	28	0.654184
	Tetrapod	LE012_scan2_A1	32	0.657305
	Tetrapod	LE012_scan2_A1	36	0.663695
	Tetrapod	LE012_scan2_A1	40	0.663214
	Tetrapod	LE012_scan2_A1	44	0.664145
	Tetrapod	LE012_scan2_A1	48	0.669203
	Tetrapod	LE012_scan2_A1	52	0.670563
	Tetrapod	LE012_scan2_A1	56	0.66879
	Tetrapod	LE012_scan2_A1	60	0.669814
	Tetrapod	LE012_scan2_A1	64	0.668598
	Tetrapod	LE012_scan2_A1	68	0.678468
	Tetrapod	LE012_scan2_A1	72	0.679302
	Tetrapod	LE012_scan2_A1	76	0.665837
	Tetrapod	LE012_scan2_A1	80	0.666715
	Tetrapod	LE012_scan2_A1	84	0.656621
	Tetrapod	LE012_scan2_A1	88	0.651884
	Tetrapod	LE012_scan2_A1	92	0.650497
	Tetrapod	LE012_scan2_A1	96	0.64549
	Tetrapod	LE012_scan2_A1	100	0.634112
	Tetrapod	LE012_scan2_A1	104	0.630148
	Tetrapod	LE012_scan2_A1	108	0.620794
	Tetrapod	LE012_scan2_A1	112	0.627163
	Tetrapod	LE012_scan2_A1	116	0.629191
	Tetrapod	LE012_scan2_A1	120	0.633924
	Tetrapod	LE012_scan2_A1	124	0.610889
	Tetrapod	LE012_scan2_A1	128	0.599372
	Tetrapod	LE012_scan2_A1	132	0.610718
	Tetrapod	LE012_scan2_A1	136	0.582722
	Tetrapod	LE012_scan2_A1	140	0.565623
	Tetrapod	LE012_scan2_A3	0	0.669773
	Tetrapod	LE012_scan2_A3	4	0.676465
	Tetrapod	LE012_scan2_A3	8	0.684601
	Tetrapod	LE012_scan2_A3	12	0.67769
	Tetrapod	LE012_scan2_A3	16	0.679763
	Tetrapod	LE012_scan2_A3	20	0.685015
	Tetrapod	LE012_scan2_A3	24	0.679499
	Tetrapod	LE012_scan2_A3	28	0.687595
	Tetrapod	LE012_scan2_A3	32	0.678141
	Tetrapod	LE012_scan2_A3	36	0.704705
	Tetrapod	LE012_scan2_A3	40	0.705027
	Tetrapod	LE012_scan2_A3	44	0.713593
	Tetrapod	LE012_scan2_A3	48	0.721871
	Tetrapod	LE012_scan2_A3	52	0.721109
	Tetrapod	LE012_scan2_A3	56	0.723892
	Tetrapod	LE012_scan2_A3	60	0.719835
	Tetrapod	LE012_scan2_A3	64	0.713437
	Tetrapod	LE012_scan2_A3	68	0.703648
	Tetrapod	LE012_scan2_A3	72	0.721651
	Tetrapod	LE012_scan2_A3	76	0.720768
	Tetrapod	LE012_scan2_A3	80	0.724251
	Tetrapod	LE012_scan2_A3	84	0.717373
	Tetrapod	LE012_scan2_A3	88	0.708343
	Tetrapod	LE012_scan2_A3	92	0.704552
	Tetrapod	LE012_scan2_A3	96	0.705503
	Tetrapod	LE012_scan2_A3	100	0.692531
	Tetrapod	LE012_scan2_A3	104	0.69124
	Tetrapod	LE012_scan2_A3	108	0.673599
	Tetrapod	LE012_scan2_A3	112	0.668196
	Tetrapod	LE012_scan2_A3	116	0.658094
	Tetrapod	LE012_scan2_A3	120	0.626365
	Tetrapod	LE012_scan2_A3	124	0.598041
	Tetrapod	LE012_scan2_A3	128	0.596005
	Tetrapod	LE012_scan2_A3	132	0.577982
	Tetrapod	LE012_scan2_A3	136	0.570088
	Tetrapod	LE012_scan2_A3	140	0.568549
	Tetrapod	LE012_scan2_C2	0	0.674168
	Tetrapod	LE012_scan2_C2	4	0.709789
	Tetrapod	LE012_scan2_C2	8	0.728871
	Tetrapod	LE012_scan2_C2	12	0.744628
	Tetrapod	LE012_scan2_C2	16	0.751239
	Tetrapod	LE012_scan2_C2	20	0.747764
	Tetrapod	LE012_scan2_C2	24	0.735071
	Tetrapod	LE012_scan2_C2	28	0.730767
	Tetrapod	LE012_scan2_C2	32	0.733595
	Tetrapod	LE012_scan2_C2	36	0.717613
	Tetrapod	LE012_scan2_C2	40	0.701747
	Tetrapod	LE012_scan2_C2	44	0.737119
	Tetrapod	LE012_scan2_C2	48	0.711834
	Tetrapod	LE012_scan2_C2	52	0.707636
	Tetrapod	LE012_scan2_C2	56	0.711846
	Tetrapod	LE012_scan2_C2	60	0.731154
	Tetrapod	LE012_scan2_C2	64	0.736732
	Tetrapod	LE012_scan2_C2	68	0.754
	Tetrapod	LE012_scan2_C2	72	0.751313
	Tetrapod	LE012_scan2_C2	76	0.760654
	Tetrapod	LE012_scan2_C2	80	0.75044
	Tetrapod	LE012_scan2_C2	84	0.747444
	Tetrapod	LE012_scan2_C2	88	0.740818
	Tetrapod	LE012_scan2_C2	92	0.736151
	Tetrapod	LE012_scan2_C2	96	0.718149
	Tetrapod	LE012_scan2_C2	100	0.705968
	Tetrapod	LE012_scan2_C2	104	0.702556
	Tetrapod	LE012_scan2_C2	108	0.683655
	Tetrapod	LE012_scan2_C2	112	0.687351
	Tetrapod	LE012_scan2_C2	116	0.652377
	Tetrapod	LE012_scan2_C2	120	0.651331
	Tetrapod	LE012_scan2_C2	124	0.639985
	Tetrapod	LE012_scan2_C2	128	0.633375
	Tetrapod	LE012_scan2_C2	132	0.616406
	Tetrapod	LE012_scan2_C2	136	0.596612
	Tetrapod	LE012_scan2_C2	140	0.578797
	Tetrapod	LE012_scan2_D1	0	0.558949
	Tetrapod	LE012_scan2_D1	4	0.581837
	Tetrapod	LE012_scan2_D1	8	0.618057
	Tetrapod	LE012_scan2_D1	12	0.634103
	Tetrapod	LE012_scan2_D1	16	0.643953
	Tetrapod	LE012_scan2_D1	20	0.645777
	Tetrapod	LE012_scan2_D1	24	0.646824
	Tetrapod	LE012_scan2_D1	28	0.640414
	Tetrapod	LE012_scan2_D1	32	0.652336
	Tetrapod	LE012_scan2_D1	36	0.65966
	Tetrapod	LE012_scan2_D1	40	0.64313
	Tetrapod	LE012_scan2_D1	44	0.610555
	Tetrapod	LE012_scan2_D1	48	0.629226
	Tetrapod	LE012_scan2_D1	52	0.625911
	Tetrapod	LE012_scan2_D1	56	0.642133
	Tetrapod	LE012_scan2_D1	60	0.633337
	Tetrapod	LE012_scan2_D1	64	0.639747
	Tetrapod	LE012_scan2_D1	68	0.640385
	Tetrapod	LE012_scan2_D1	72	0.638522
	Tetrapod	LE012_scan2_D1	76	0.629965
	Tetrapod	LE012_scan2_D1	80	0.631107
	Tetrapod	LE012_scan2_D1	84	0.638683
	Tetrapod	LE012_scan2_D1	88	0.638623
	Tetrapod	LE012_scan2_D1	92	0.636719
	Tetrapod	LE012_scan2_D1	96	0.642181
	Tetrapod	LE012_scan2_D1	100	0.63413
	Tetrapod	LE012_scan2_D1	104	0.622038
	Tetrapod	LE012_scan2_D1	108	0.613912
	Tetrapod	LE012_scan2_D1	112	0.614838
	Tetrapod	LE012_scan2_D1	116	0.618465
	Tetrapod	LE012_scan2_D1	120	0.611762
	Tetrapod	LE012_scan2_D1	124	0.602605
	Tetrapod	LE012_scan2_D1	128	0.588913
	Tetrapod	LE012_scan2_D1	132	0.581089
	Tetrapod	LE012_scan2_D1	136	0.563292
	Tetrapod	LE012_scan2_D1	140	0.55033
	Tetrapod	LE013_scan1_A10	0	0.592739
	Tetrapod	LE013_scan1_A10	4	0.593829
	Tetrapod	LE013_scan1_A10	8	0.597677
	Tetrapod	LE013_scan1_A10	12	0.602529
	Tetrapod	LE013_scan1_A10	16	0.606714
	Tetrapod	LE013_scan1_A10	20	0.621623
	Tetrapod	LE013_scan1_A10	24	0.618697
	Tetrapod	LE013_scan1_A10	28	0.620376
	Tetrapod	LE013_scan1_A10	32	0.620941
	Tetrapod	LE013_scan1_A10	36	0.626808
	Tetrapod	LE013_scan1_A10	40	0.637421
	Tetrapod	LE013_scan1_A10	44	0.645808
	Tetrapod	LE013_scan1_A10	48	0.65459
	Tetrapod	LE013_scan1_A10	52	0.654752
	Tetrapod	LE013_scan1_A10	56	0.645643
	Tetrapod	LE013_scan1_A10	60	0.642394
	Tetrapod	LE013_scan1_A10	64	0.650539
	Tetrapod	LE013_scan1_A10	68	0.649386
	Tetrapod	LE013_scan1_A10	72	0.668003
	Tetrapod	LE013_scan1_A10	76	0.672657
	Tetrapod	LE013_scan1_A10	80	0.669967
	Tetrapod	LE013_scan1_A10	84	0.670978
	Tetrapod	LE013_scan1_A10	88	0.663163
	Tetrapod	LE013_scan1_A10	92	0.652443
	Tetrapod	LE013_scan1_A10	96	0.652981
	Tetrapod	LE013_scan1_A10	100	0.652211
	Tetrapod	LE013_scan1_A10	104	0.649095
	Tetrapod	LE013_scan1_A10	108	0.624425
	Tetrapod	LE013_scan1_A10	112	0.613376
	Tetrapod	LE013_scan1_A10	116	0.60131
	Tetrapod	LE013_scan1_A10	120	0.590134
	Tetrapod	LE013_scan1_A10	124	0.592542
	Tetrapod	LE013_scan1_A10	128	0.595004
	Tetrapod	LE013_scan1_A10	132	0.57976
	Tetrapod	LE013_scan1_A10	136	0.570921
	Tetrapod	LE013_scan1_A10	140	0.58031
	Tetrapod	LE013_scan1_A5	0	0.657596
	Tetrapod	LE013_scan1_A5	4	0.671348
	Tetrapod	LE013_scan1_A5	8	0.674857
	Tetrapod	LE013_scan1_A5	12	0.678043
	Tetrapod	LE013_scan1_A5	16	0.683067
	Tetrapod	LE013_scan1_A5	20	0.685141
	Tetrapod	LE013_scan1_A5	24	0.679371
	Tetrapod	LE013_scan1_A5	28	0.678931
	Tetrapod	LE013_scan1_A5	32	0.664016
	Tetrapod	LE013_scan1_A5	36	0.670771
	Tetrapod	LE013_scan1_A5	40	0.665416
	Tetrapod	LE013_scan1_A5	44	0.666152
	Tetrapod	LE013_scan1_A5	48	0.653327
	Tetrapod	LE013_scan1_A5	52	0.649797
	Tetrapod	LE013_scan1_A5	56	0.654154
	Tetrapod	LE013_scan1_A5	60	0.651198
	Tetrapod	LE013_scan1_A5	64	0.653109
	Tetrapod	LE013_scan1_A5	68	0.663126
	Tetrapod	LE013_scan1_A5	72	0.667493
	Tetrapod	LE013_scan1_A5	76	0.672784
	Tetrapod	LE013_scan1_A5	80	0.673494
	Tetrapod	LE013_scan1_A5	84	0.66924
	Tetrapod	LE013_scan1_A5	88	0.664444
	Tetrapod	LE013_scan1_A5	92	0.655501
	Tetrapod	LE013_scan1_A5	96	0.648352
	Tetrapod	LE013_scan1_A5	100	0.640783
	Tetrapod	LE013_scan1_A5	104	0.634354
	Tetrapod	LE013_scan1_A5	108	0.617837
	Tetrapod	LE013_scan1_A5	112	0.618148
	Tetrapod	LE013_scan1_A5	116	0.613275
	Tetrapod	LE013_scan1_A5	120	0.607033
	Tetrapod	LE013_scan1_A5	124	0.598674
	Tetrapod	LE013_scan1_A5	128	0.582111
	Tetrapod	LE013_scan1_A5	132	0.564957
	Tetrapod	LE013_scan1_A5	136	0.547643
	Tetrapod	LE013_scan1_A5	140	0.535008
	Tetrapod	LE013_scan1_C1	0	0.684613
	Tetrapod	LE013_scan1_C1	4	0.700297
	Tetrapod	LE013_scan1_C1	8	0.719648
	Tetrapod	LE013_scan1_C1	12	0.728712
	Tetrapod	LE013_scan1_C1	16	0.727717
	Tetrapod	LE013_scan1_C1	20	0.731531
	Tetrapod	LE013_scan1_C1	24	0.731703
	Tetrapod	LE013_scan1_C1	28	0.730909
	Tetrapod	LE013_scan1_C1	32	0.723691
	Tetrapod	LE013_scan1_C1	36	0.72443
	Tetrapod	LE013_scan1_C1	40	0.724795
	Tetrapod	LE013_scan1_C1	44	0.727594
	Tetrapod	LE013_scan1_C1	48	0.728392
	Tetrapod	LE013_scan1_C1	52	0.730315
	Tetrapod	LE013_scan1_C1	56	0.721316
	Tetrapod	LE013_scan1_C1	60	0.720376
	Tetrapod	LE013_scan1_C1	64	0.711826
	Tetrapod	LE013_scan1_C1	68	0.704191
	Tetrapod	LE013_scan1_C1	72	0.70556
	Tetrapod	LE013_scan1_C1	76	0.716321
	Tetrapod	LE013_scan1_C1	80	0.712657
	Tetrapod	LE013_scan1_C1	84	0.706528
	Tetrapod	LE013_scan1_C1	88	0.70363
	Tetrapod	LE013_scan1_C1	92	0.701602
	Tetrapod	LE013_scan1_C1	96	0.704542
	Tetrapod	LE013_scan1_C1	100	0.697671
	Tetrapod	LE013_scan1_C1	104	0.689119
	Tetrapod	LE013_scan1_C1	108	0.687141
	Tetrapod	LE013_scan1_C1	112	0.684024
	Tetrapod	LE013_scan1_C1	116	0.676078
	Tetrapod	LE013_scan1_C1	120	0.66372
	Tetrapod	LE013_scan1_C1	124	0.655904
	Tetrapod	LE013_scan1_C1	128	0.629919
	Tetrapod	LE013_scan1_C1	132	0.600171
	Tetrapod	LE013_scan1_C1	136	0.577692
	Tetrapod	LE013_scan1_C1	140	0.539179
	Tetrapod	LE013_scan1_E6	0	0.613637
	Tetrapod	LE013_scan1_E6	4	0.624981
	Tetrapod	LE013_scan1_E6	8	0.644379
	Tetrapod	LE013_scan1_E6	12	0.640016
	Tetrapod	LE013_scan1_E6	16	0.657468
	Tetrapod	LE013_scan1_E6	20	0.65693
	Tetrapod	LE013_scan1_E6	24	0.666412
	Tetrapod	LE013_scan1_E6	28	0.659489
	Tetrapod	LE013_scan1_E6	32	0.66717
	Tetrapod	LE013_scan1_E6	36	0.664272
	Tetrapod	LE013_scan1_E6	40	0.65938
	Tetrapod	LE013_scan1_E6	44	0.656007
	Tetrapod	LE013_scan1_E6	48	0.676204
	Tetrapod	LE013_scan1_E6	52	0.678059
	Tetrapod	LE013_scan1_E6	56	0.678125
	Tetrapod	LE013_scan1_E6	60	0.67844
	Tetrapod	LE013_scan1_E6	64	0.65585
	Tetrapod	LE013_scan1_E6	68	0.635919
	Tetrapod	LE013_scan1_E6	72	0.623194
	Tetrapod	LE013_scan1_E6	76	0.618586
	Tetrapod	LE013_scan1_E6	80	0.62183
	Tetrapod	LE013_scan1_E6	84	0.606301
	Tetrapod	LE013_scan1_E6	88	0.586021
	Tetrapod	LE013_scan1_E6	92	0.569936
	Tetrapod	LE013_scan1_E6	96	0.572006
	Tetrapod	LE013_scan1_E6	100	0.57105
	Tetrapod	LE013_scan1_E6	104	0.566958
	Tetrapod	LE013_scan1_E6	108	0.570785
	Tetrapod	LE013_scan1_E6	112	0.568265
	Tetrapod	LE013_scan1_E6	116	0.570351
	Tetrapod	LE013_scan1_E6	120	0.557915
	Tetrapod	LE013_scan1_E6	124	0.545826
	Tetrapod	LE013_scan1_E6	128	0.543335
	Tetrapod	LE013_scan1_E6	132	0.515122
	Tetrapod	LE013_scan1_E6	136	0.491673
	Tetrapod	LE013_scan1_E6	140	0.479295
	Tetrapod	LE013_scan1_F10	0	0.700453
	Tetrapod	LE013_scan1_F10	4	0.704196
	Tetrapod	LE013_scan1_F10	8	0.712827
	Tetrapod	LE013_scan1_F10	12	0.717939
	Tetrapod	LE013_scan1_F10	16	0.725675
	Tetrapod	LE013_scan1_F10	20	0.733422
	Tetrapod	LE013_scan1_F10	24	0.73483
	Tetrapod	LE013_scan1_F10	28	0.723539
	Tetrapod	LE013_scan1_F10	32	0.718137
	Tetrapod	LE013_scan1_F10	36	0.716379
	Tetrapod	LE013_scan1_F10	40	0.706415
	Tetrapod	LE013_scan1_F10	44	0.697617
	Tetrapod	LE013_scan1_F10	48	0.692787
	Tetrapod	LE013_scan1_F10	52	0.675293
	Tetrapod	LE013_scan1_F10	56	0.661156
	Tetrapod	LE013_scan1_F10	60	0.652128
	Tetrapod	LE013_scan1_F10	64	0.642632
	Tetrapod	LE013_scan1_F10	68	0.651923
	Tetrapod	LE013_scan1_F10	72	0.670545
	Tetrapod	LE013_scan1_F10	76	0.703992
	Tetrapod	LE013_scan1_F10	80	0.714832
	Tetrapod	LE013_scan1_F10	84	0.69829
	Tetrapod	LE013_scan1_F10	88	0.700236
	Tetrapod	LE013_scan1_F10	92	0.690745
	Tetrapod	LE013_scan1_F10	96	0.67789
	Tetrapod	LE013_scan1_F10	100	0.662026
	Tetrapod	LE013_scan1_F10	104	0.65003
	Tetrapod	LE013_scan1_F10	108	0.660478
	Tetrapod	LE013_scan1_F10	112	0.640317
	Tetrapod	LE013_scan1_F10	116	0.639404
	Tetrapod	LE013_scan1_F10	120	0.638156
	Tetrapod	LE013_scan1_F10	124	0.620389
	Tetrapod	LE013_scan1_F10	128	0.600365
	Tetrapod	LE013_scan1_F10	132	0.574789
	Tetrapod	LE013_scan1_F10	136	0.556723
	Tetrapod	LE013_scan1_F10	140	0.551224
	Tetrapod	LE013_scan2_A10	0	0.617843
	Tetrapod	LE013_scan2_A10	4	0.626729
	Tetrapod	LE013_scan2_A10	8	0.640205
	Tetrapod	LE013_scan2_A10	12	0.642042
	Tetrapod	LE013_scan2_A10	16	0.647728
	Tetrapod	LE013_scan2_A10	20	0.651363
	Tetrapod	LE013_scan2_A10	24	0.649128
	Tetrapod	LE013_scan2_A10	28	0.645474
	Tetrapod	LE013_scan2_A10	32	0.650051
	Tetrapod	LE013_scan2_A10	36	0.652129
	Tetrapod	LE013_scan2_A10	40	0.654586
	Tetrapod	LE013_scan2_A10	44	0.656068
	Tetrapod	LE013_scan2_A10	48	0.656468
	Tetrapod	LE013_scan2_A10	52	0.662377
	Tetrapod	LE013_scan2_A10	56	0.659772
	Tetrapod	LE013_scan2_A10	60	0.663237
	Tetrapod	LE013_scan2_A10	64	0.667487
	Tetrapod	LE013_scan2_A10	68	0.672146
	Tetrapod	LE013_scan2_A10	72	0.668721
	Tetrapod	LE013_scan2_A10	76	0.662267
	Tetrapod	LE013_scan2_A10	80	0.6557
	Tetrapod	LE013_scan2_A10	84	0.650943
	Tetrapod	LE013_scan2_A10	88	0.641672
	Tetrapod	LE013_scan2_A10	92	0.633181
	Tetrapod	LE013_scan2_A10	96	0.628184
	Tetrapod	LE013_scan2_A10	100	0.628562
	Tetrapod	LE013_scan2_A10	104	0.626692
	Tetrapod	LE013_scan2_A10	108	0.625078
	Tetrapod	LE013_scan2_A10	112	0.608825
	Tetrapod	LE013_scan2_A10	116	0.603013
	Tetrapod	LE013_scan2_A10	120	0.581742
	Tetrapod	LE013_scan2_A10	124	0.56741
	Tetrapod	LE013_scan2_A10	128	0.559796
	Tetrapod	LE013_scan2_A10	132	0.542793
	Tetrapod	LE013_scan2_A10	136	0.530969
	Tetrapod	LE013_scan2_A10	140	0.513117
	Tetrapod	LE013_scan2_A5	0	0.673323
	Tetrapod	LE013_scan2_A5	4	0.684738
	Tetrapod	LE013_scan2_A5	8	0.697589
	Tetrapod	LE013_scan2_A5	12	0.71052
	Tetrapod	LE013_scan2_A5	16	0.711459
	Tetrapod	LE013_scan2_A5	20	0.710836
	Tetrapod	LE013_scan2_A5	24	0.70245
	Tetrapod	LE013_scan2_A5	28	0.701986
	Tetrapod	LE013_scan2_A5	32	0.693398
	Tetrapod	LE013_scan2_A5	36	0.698287
	Tetrapod	LE013_scan2_A5	40	0.706362
	Tetrapod	LE013_scan2_A5	44	0.709424
	Tetrapod	LE013_scan2_A5	48	0.714139
	Tetrapod	LE013_scan2_A5	52	0.719339
	Tetrapod	LE013_scan2_A5	56	0.719079
	Tetrapod	LE013_scan2_A5	60	0.711566
	Tetrapod	LE013_scan2_A5	64	0.711459
	Tetrapod	LE013_scan2_A5	68	0.712582
	Tetrapod	LE013_scan2_A5	72	0.714724
	Tetrapod	LE013_scan2_A5	76	0.714606
	Tetrapod	LE013_scan2_A5	80	0.709838
	Tetrapod	LE013_scan2_A5	84	0.710864
	Tetrapod	LE013_scan2_A5	88	0.696703
	Tetrapod	LE013_scan2_A5	92	0.696672
	Tetrapod	LE013_scan2_A5	96	0.689417
	Tetrapod	LE013_scan2_A5	100	0.686113
	Tetrapod	LE013_scan2_A5	104	0.688405
	Tetrapod	LE013_scan2_A5	108	0.68185
	Tetrapod	LE013_scan2_A5	112	0.66701
	Tetrapod	LE013_scan2_A5	116	0.656057
	Tetrapod	LE013_scan2_A5	120	0.629708
	Tetrapod	LE013_scan2_A5	124	0.627343
	Tetrapod	LE013_scan2_A5	128	0.609762
	Tetrapod	LE013_scan2_A5	132	0.607199
	Tetrapod	LE013_scan2_A5	136	0.584849
	Tetrapod	LE013_scan2_A5	140	0.569212
	Tetrapod	LE013_scan2_D11	0	0.656079
	Tetrapod	LE013_scan2_D11	4	0.664608
	Tetrapod	LE013_scan2_D11	8	0.67597
	Tetrapod	LE013_scan2_D11	12	0.668187
	Tetrapod	LE013_scan2_D11	16	0.669073
	Tetrapod	LE013_scan2_D11	20	0.680303
	Tetrapod	LE013_scan2_D11	24	0.681489
	Tetrapod	LE013_scan2_D11	28	0.665419
	Tetrapod	LE013_scan2_D11	32	0.66267
	Tetrapod	LE013_scan2_D11	36	0.666675
	Tetrapod	LE013_scan2_D11	40	0.667492
	Tetrapod	LE013_scan2_D11	44	0.677713
	Tetrapod	LE013_scan2_D11	48	0.68049
	Tetrapod	LE013_scan2_D11	52	0.67985
	Tetrapod	LE013_scan2_D11	56	0.687562
	Tetrapod	LE013_scan2_D11	60	0.668638
	Tetrapod	LE013_scan2_D11	64	0.69397
	Tetrapod	LE013_scan2_D11	68	0.689037
	Tetrapod	LE013_scan2_D11	72	0.68378
	Tetrapod	LE013_scan2_D11	76	0.678268
	Tetrapod	LE013_scan2_D11	80	0.661521
	Tetrapod	LE013_scan2_D11	84	0.6425
	Tetrapod	LE013_scan2_D11	88	0.64057
	Tetrapod	LE013_scan2_D11	92	0.633971
	Tetrapod	LE013_scan2_D11	96	0.634798
	Tetrapod	LE013_scan2_D11	100	0.607916
	Tetrapod	LE013_scan2_D11	104	0.586015
	Tetrapod	LE013_scan2_D11	108	0.594524
	Tetrapod	LE013_scan2_D11	112	0.566263
	Tetrapod	LE013_scan2_D11	116	0.548921
	Tetrapod	LE013_scan2_D11	120	0.520761
	Tetrapod	LE013_scan2_D11	124	0.488429
	Tetrapod	LE013_scan2_D11	128	0.45298
	Tetrapod	LE013_scan2_D11	132	0.456104
	Tetrapod	LE013_scan2_D11	136	0.44956
	Tetrapod	LE013_scan2_D11	140	0.468374
	Tetrapod	LE013_scan2_E6	0	0.626735
	Tetrapod	LE013_scan2_E6	4	0.627948
	Tetrapod	LE013_scan2_E6	8	0.637985
	Tetrapod	LE013_scan2_E6	12	0.655119
	Tetrapod	LE013_scan2_E6	16	0.666591
	Tetrapod	LE013_scan2_E6	20	0.671712
	Tetrapod	LE013_scan2_E6	24	0.677332
	Tetrapod	LE013_scan2_E6	28	0.676604
	Tetrapod	LE013_scan2_E6	32	0.67992
	Tetrapod	LE013_scan2_E6	36	0.662642
	Tetrapod	LE013_scan2_E6	40	0.656383
	Tetrapod	LE013_scan2_E6	44	0.65444
	Tetrapod	LE013_scan2_E6	48	0.694133
	Tetrapod	LE013_scan2_E6	52	0.709224
	Tetrapod	LE013_scan2_E6	56	0.73331
	Tetrapod	LE013_scan2_E6	60	0.729096
	Tetrapod	LE013_scan2_E6	64	0.726752
	Tetrapod	LE013_scan2_E6	68	0.708405
	Tetrapod	LE013_scan2_E6	72	0.695355
	Tetrapod	LE013_scan2_E6	76	0.681673
	Tetrapod	LE013_scan2_E6	80	0.678784
	Tetrapod	LE013_scan2_E6	84	0.678193
	Tetrapod	LE013_scan2_E6	88	0.673458
	Tetrapod	LE013_scan2_E6	92	0.66571
	Tetrapod	LE013_scan2_E6	96	0.662853
	Tetrapod	LE013_scan2_E6	100	0.660478
	Tetrapod	LE013_scan2_E6	104	0.661386
	Tetrapod	LE013_scan2_E6	108	0.646239
	Tetrapod	LE013_scan2_E6	112	0.620762
	Tetrapod	LE013_scan2_E6	116	0.612317
	Tetrapod	LE013_scan2_E6	120	0.598089
	Tetrapod	LE013_scan2_E6	124	0.594688
	Tetrapod	LE013_scan2_E6	128	0.590426
	Tetrapod	LE013_scan2_E6	132	0.582083
	Tetrapod	LE013_scan2_E6	136	0.572262
	Tetrapod	LE013_scan2_E6	140	0.558411
	Tetrapod	LE014_scan1_B2	0	0.596579
	Tetrapod	LE014_scan1_B2	4	0.607566
	Tetrapod	LE014_scan1_B2	8	0.629713
	Tetrapod	LE014_scan1_B2	12	0.63222
	Tetrapod	LE014_scan1_B2	16	0.648726
	Tetrapod	LE014_scan1_B2	20	0.654304
	Tetrapod	LE014_scan1_B2	24	0.670911
	Tetrapod	LE014_scan1_B2	28	0.676187
	Tetrapod	LE014_scan1_B2	32	0.691396
	Tetrapod	LE014_scan1_B2	36	0.70117
	Tetrapod	LE014_scan1_B2	40	0.712121
	Tetrapod	LE014_scan1_B2	44	0.706271
	Tetrapod	LE014_scan1_B2	48	0.684206
	Tetrapod	LE014_scan1_B2	52	0.674306
	Tetrapod	LE014_scan1_B2	56	0.670723
	Tetrapod	LE014_scan1_B2	60	0.662949
	Tetrapod	LE014_scan1_B2	64	0.68119
	Tetrapod	LE014_scan1_B2	68	0.686231
	Tetrapod	LE014_scan1_B2	72	0.685632
	Tetrapod	LE014_scan1_B2	76	0.679412
	Tetrapod	LE014_scan1_B2	80	0.670905
	Tetrapod	LE014_scan1_B2	84	0.663287
	Tetrapod	LE014_scan1_B2	88	0.653591
	Tetrapod	LE014_scan1_B2	92	0.64171
	Tetrapod	LE014_scan1_B2	96	0.612231
	Tetrapod	LE014_scan1_B2	100	0.61952
	Tetrapod	LE014_scan1_B2	104	0.602773
	Tetrapod	LE014_scan1_B2	108	0.590878
	Tetrapod	LE014_scan1_B2	112	0.583595
	Tetrapod	LE014_scan1_B2	116	0.567468
	Tetrapod	LE014_scan1_B2	120	0.554439
	Tetrapod	LE014_scan1_B2	124	0.522518
	Tetrapod	LE014_scan1_B2	128	0.494663
	Tetrapod	LE014_scan1_B2	132	0.474637
	Tetrapod	LE014_scan1_B2	136	0.474998
	Tetrapod	LE014_scan1_B2	140	0.459343
	Tetrapod	LE014_scan1_G5	0	0.632241
	Tetrapod	LE014_scan1_G5	4	0.638526
	Tetrapod	LE014_scan1_G5	8	0.632139
	Tetrapod	LE014_scan1_G5	12	0.628165
	Tetrapod	LE014_scan1_G5	16	0.62727
	Tetrapod	LE014_scan1_G5	20	0.626076
	Tetrapod	LE014_scan1_G5	24	0.625449
	Tetrapod	LE014_scan1_G5	28	0.624744
	Tetrapod	LE014_scan1_G5	32	0.619409
	Tetrapod	LE014_scan1_G5	36	0.618156
	Tetrapod	LE014_scan1_G5	40	0.628071
	Tetrapod	LE014_scan1_G5	44	0.625052
	Tetrapod	LE014_scan1_G5	48	0.613336
	Tetrapod	LE014_scan1_G5	52	0.602255
	Tetrapod	LE014_scan1_G5	56	0.587797
	Tetrapod	LE014_scan1_G5	60	0.565652
	Tetrapod	LE014_scan1_G5	64	0.563025
	Tetrapod	LE014_scan1_G5	68	0.563126
	Tetrapod	LE014_scan1_G5	72	0.566543
	Tetrapod	LE014_scan1_G5	76	0.577864
	Tetrapod	LE014_scan1_G5	80	0.577338
	Tetrapod	LE014_scan1_G5	84	0.578608
	Tetrapod	LE014_scan1_G5	88	0.574813
	Tetrapod	LE014_scan1_G5	92	0.576294
	Tetrapod	LE014_scan1_G5	96	0.583639
	Tetrapod	LE014_scan1_G5	100	0.596861
	Tetrapod	LE014_scan1_G5	104	0.614685
	Tetrapod	LE014_scan1_G5	108	0.615636
	Tetrapod	LE014_scan1_G5	112	0.620487
	Tetrapod	LE014_scan1_G5	116	0.600872
	Tetrapod	LE014_scan1_G5	120	0.571612
	Tetrapod	LE014_scan1_G5	124	0.566275
	Tetrapod	LE014_scan1_G5	128	0.546134
	Tetrapod	LE014_scan1_G5	132	0.532776
	Tetrapod	LE014_scan1_G5	136	0.503738
	Tetrapod	LE014_scan1_G5	140	0.497971
	Tetrapod	LE014_scan2_B2	0	0.611045
	Tetrapod	LE014_scan2_B2	4	0.64557
	Tetrapod	LE014_scan2_B2	8	0.651953
	Tetrapod	LE014_scan2_B2	12	0.663979
	Tetrapod	LE014_scan2_B2	16	0.681916
	Tetrapod	LE014_scan2_B2	20	0.684374
	Tetrapod	LE014_scan2_B2	24	0.694894
	Tetrapod	LE014_scan2_B2	28	0.704144
	Tetrapod	LE014_scan2_B2	32	0.696726
	Tetrapod	LE014_scan2_B2	36	0.69515
	Tetrapod	LE014_scan2_B2	40	0.701895
	Tetrapod	LE014_scan2_B2	44	0.711299
	Tetrapod	LE014_scan2_B2	48	0.711031
	Tetrapod	LE014_scan2_B2	52	0.717752
	Tetrapod	LE014_scan2_B2	56	0.72369
	Tetrapod	LE014_scan2_B2	60	0.713202
	Tetrapod	LE014_scan2_B2	64	0.7188
	Tetrapod	LE014_scan2_B2	68	0.717263
	Tetrapod	LE014_scan2_B2	72	0.711743
	Tetrapod	LE014_scan2_B2	76	0.704259
	Tetrapod	LE014_scan2_B2	80	0.698843
	Tetrapod	LE014_scan2_B2	84	0.684021
	Tetrapod	LE014_scan2_B2	88	0.679124
	Tetrapod	LE014_scan2_B2	92	0.661993
	Tetrapod	LE014_scan2_B2	96	0.650422
	Tetrapod	LE014_scan2_B2	100	0.624352
	Tetrapod	LE014_scan2_B2	104	0.607916
	Tetrapod	LE014_scan2_B2	108	0.588465
	Tetrapod	LE014_scan2_B2	112	0.574745
	Tetrapod	LE014_scan2_B2	116	0.55638
	Tetrapod	LE014_scan2_B2	120	0.536184
	Tetrapod	LE014_scan2_B2	124	0.519381
	Tetrapod	LE014_scan2_B2	128	0.517866
	Tetrapod	LE014_scan2_B2	132	0.481773
	Tetrapod	LE014_scan2_B2	136	0.468544
	Tetrapod	LE014_scan2_B2	140	0.431413
	Tetrapod	LE014_scan3_G5	0	0.668147
	Tetrapod	LE014_scan3_G5	4	0.677925
	Tetrapod	LE014_scan3_G5	8	0.689621
	Tetrapod	LE014_scan3_G5	12	0.699523
	Tetrapod	LE014_scan3_G5	16	0.704985
	Tetrapod	LE014_scan3_G5	20	0.705089
	Tetrapod	LE014_scan3_G5	24	0.701312
	Tetrapod	LE014_scan3_G5	28	0.697255
	Tetrapod	LE014_scan3_G5	32	0.699124
	Tetrapod	LE014_scan3_G5	36	0.706136
	Tetrapod	LE014_scan3_G5	40	0.707231
	Tetrapod	LE014_scan3_G5	44	0.709134
	Tetrapod	LE014_scan3_G5	48	0.718251
	Tetrapod	LE014_scan3_G5	52	0.714076
	Tetrapod	LE014_scan3_G5	56	0.710438
	Tetrapod	LE014_scan3_G5	60	0.708002
	Tetrapod	LE014_scan3_G5	64	0.707403
	Tetrapod	LE014_scan3_G5	68	0.701887
	Tetrapod	LE014_scan3_G5	72	0.694641
	Tetrapod	LE014_scan3_G5	76	0.685086
	Tetrapod	LE014_scan3_G5	80	0.673121
	Tetrapod	LE014_scan3_G5	84	0.655262
	Tetrapod	LE014_scan3_G5	88	0.631537
	Tetrapod	LE014_scan3_G5	92	0.623098
	Tetrapod	LE014_scan3_G5	96	0.612676
	Tetrapod	LE014_scan3_G5	100	0.597473
	Tetrapod	LE014_scan3_G5	104	0.583513
	Tetrapod	LE014_scan3_G5	108	0.561188
	Tetrapod	LE014_scan3_G5	112	0.556881
	Tetrapod	LE014_scan3_G5	116	0.541684
	Tetrapod	LE014_scan3_G5	120	0.530676
	Tetrapod	LE014_scan3_G5	124	0.509855
	Tetrapod	LE014_scan3_G5	128	0.495231
	Tetrapod	LE014_scan3_G5	132	0.48889
	Tetrapod	LE014_scan3_G5	136	0.466147
	Tetrapod	LE014_scan3_G5	140	0.445115
	Tetrapod	LE015_scan1_H4	0	0.601479
	Tetrapod	LE015_scan1_H4	4	0.608439
	Tetrapod	LE015_scan1_H4	8	0.621149
	Tetrapod	LE015_scan1_H4	12	0.62485
	Tetrapod	LE015_scan1_H4	16	0.624771
	Tetrapod	LE015_scan1_H4	20	0.631018
	Tetrapod	LE015_scan1_H4	24	0.636503
	Tetrapod	LE015_scan1_H4	28	0.628865
	Tetrapod	LE015_scan1_H4	32	0.640969
	Tetrapod	LE015_scan1_H4	36	0.643419
	Tetrapod	LE015_scan1_H4	40	0.641245
	Tetrapod	LE015_scan1_H4	44	0.64086
	Tetrapod	LE015_scan1_H4	48	0.643983
	Tetrapod	LE015_scan1_H4	52	0.646403
	Tetrapod	LE015_scan1_H4	56	0.645543
	Tetrapod	LE015_scan1_H4	60	0.641274
	Tetrapod	LE015_scan1_H4	64	0.649433
	Tetrapod	LE015_scan1_H4	68	0.650683
	Tetrapod	LE015_scan1_H4	72	0.652601
	Tetrapod	LE015_scan1_H4	76	0.638653
	Tetrapod	LE015_scan1_H4	80	0.627001
	Tetrapod	LE015_scan1_H4	84	0.623665
	Tetrapod	LE015_scan1_H4	88	0.619542
	Tetrapod	LE015_scan1_H4	92	0.625414
	Tetrapod	LE015_scan1_H4	96	0.610505
	Tetrapod	LE015_scan1_H4	100	0.607835
	Tetrapod	LE015_scan1_H4	104	0.610608
	Tetrapod	LE015_scan1_H4	108	0.609236
	Tetrapod	LE015_scan1_H4	112	0.590541
	Tetrapod	LE015_scan1_H4	116	0.59368
	Tetrapod	LE015_scan1_H4	120	0.59597
	Tetrapod	LE015_scan1_H4	124	0.587302
	Tetrapod	LE015_scan1_H4	128	0.57425
	Tetrapod	LE015_scan1_H4	132	0.558453
	Tetrapod	LE015_scan1_H4	136	0.565931
	Tetrapod	LE015_scan1_H4	140	0.554036
	Tetrapod	LE015_scan2_H4	0	0.557174
	Tetrapod	LE015_scan2_H4	4	0.573022
	Tetrapod	LE015_scan2_H4	8	0.590626
	Tetrapod	LE015_scan2_H4	12	0.597915
	Tetrapod	LE015_scan2_H4	16	0.605709
	Tetrapod	LE015_scan2_H4	20	0.628892
	Tetrapod	LE015_scan2_H4	24	0.638456
	Tetrapod	LE015_scan2_H4	28	0.639171
	Tetrapod	LE015_scan2_H4	32	0.639046
	Tetrapod	LE015_scan2_H4	36	0.648539
	Tetrapod	LE015_scan2_H4	40	0.657175
	Tetrapod	LE015_scan2_H4	44	0.665938
	Tetrapod	LE015_scan2_H4	48	0.670819
	Tetrapod	LE015_scan2_H4	52	0.671443
	Tetrapod	LE015_scan2_H4	56	0.673681
	Tetrapod	LE015_scan2_H4	60	0.681683
	Tetrapod	LE015_scan2_H4	64	0.679373
	Tetrapod	LE015_scan2_H4	68	0.658899
	Tetrapod	LE015_scan2_H4	72	0.650951
	Tetrapod	LE015_scan2_H4	76	0.6531
	Tetrapod	LE015_scan2_H4	80	0.65447
	Tetrapod	LE015_scan2_H4	84	0.656651
	Tetrapod	LE015_scan2_H4	88	0.654978
	Tetrapod	LE015_scan2_H4	92	0.64218
	Tetrapod	LE015_scan2_H4	96	0.640212
	Tetrapod	LE015_scan2_H4	100	0.6351
	Tetrapod	LE015_scan2_H4	104	0.625371
	Tetrapod	LE015_scan2_H4	108	0.612711
	Tetrapod	LE015_scan2_H4	112	0.612997
	Tetrapod	LE015_scan2_H4	116	0.607552
	Tetrapod	LE015_scan2_H4	120	0.597561
	Tetrapod	LE015_scan2_H4	124	0.599807
	Tetrapod	LE015_scan2_H4	128	0.597363
	Tetrapod	LE015_scan2_H4	132	0.595952
	Tetrapod	LE015_scan2_H4	136	0.592636
	Tetrapod	LE015_scan2_H4	140	0.572995
	Tetrapod	LE015_scan2_H5	0	0.597757
	Tetrapod	LE015_scan2_H5	4	0.62936
	Tetrapod	LE015_scan2_H5	8	0.64286
	Tetrapod	LE015_scan2_H5	12	0.663838
	Tetrapod	LE015_scan2_H5	16	0.670436
	Tetrapod	LE015_scan2_H5	20	0.676217
	Tetrapod	LE015_scan2_H5	24	0.675321
	Tetrapod	LE015_scan2_H5	28	0.683373
	Tetrapod	LE015_scan2_H5	32	0.694186
	Tetrapod	LE015_scan2_H5	36	0.690484
	Tetrapod	LE015_scan2_H5	40	0.687736
	Tetrapod	LE015_scan2_H5	44	0.683535
	Tetrapod	LE015_scan2_H5	48	0.685977
	Tetrapod	LE015_scan2_H5	52	0.690379
	Tetrapod	LE015_scan2_H5	56	0.682433
	Tetrapod	LE015_scan2_H5	60	0.679309
	Tetrapod	LE015_scan2_H5	64	0.674523
	Tetrapod	LE015_scan2_H5	68	0.674898
	Tetrapod	LE015_scan2_H5	72	0.680492
	Tetrapod	LE015_scan2_H5	76	0.674888
	Tetrapod	LE015_scan2_H5	80	0.670539
	Tetrapod	LE015_scan2_H5	84	0.668461
	Tetrapod	LE015_scan2_H5	88	0.671406
	Tetrapod	LE015_scan2_H5	92	0.664257
	Tetrapod	LE015_scan2_H5	96	0.64627
	Tetrapod	LE015_scan2_H5	100	0.654096
	Tetrapod	LE015_scan2_H5	104	0.646471
	Tetrapod	LE015_scan2_H5	108	0.641038
	Tetrapod	LE015_scan2_H5	112	0.634309
	Tetrapod	LE015_scan2_H5	116	0.631041
	Tetrapod	LE015_scan2_H5	120	0.630312
	Tetrapod	LE015_scan2_H5	124	0.622355
	Tetrapod	LE015_scan2_H5	128	0.613886
	Tetrapod	LE015_scan2_H5	132	0.605548
	Tetrapod	LE015_scan2_H5	136	0.593073
	Tetrapod	LE015_scan2_H5	140	0.57283
	Random	LE012_scan2_A1	0	0.171984
	Random	LE012_scan2_A1	4	0.172208
	Random	LE012_scan2_A1	8	0.169608
	Random	LE012_scan2_A1	12	0.172205
	Random	LE012_scan2_A1	16	0.179111
	Random	LE012_scan2_A1	20	0.184774
	Random	LE012_scan2_A1	24	0.183473
	Random	LE012_scan2_A1	28	0.179438
	Random	LE012_scan2_A1	32	0.181555
	Random	LE012_scan2_A1	36	0.177652
	Random	LE012_scan2_A1	40	0.1731
	Random	LE012_scan2_A1	44	0.173882
	Random	LE012_scan2_A1	48	0.178341
	Random	LE012_scan2_A1	52	0.182629
	Random	LE012_scan2_A1	56	0.184343
	Random	LE012_scan2_A1	60	0.190042
	Random	LE012_scan2_A1	64	0.196549
	Random	LE012_scan2_A1	68	0.19722
	Random	LE012_scan2_A1	72	0.193962
	Random	LE012_scan2_A1	76	0.18632
	Random	LE012_scan2_A1	80	0.180301
	Random	LE012_scan2_A1	84	0.181617
	Random	LE012_scan2_A1	88	0.186846
	Random	LE012_scan2_A1	92	0.178874
	Random	LE012_scan2_A1	96	0.174826
	Random	LE012_scan2_A1	100	0.170142
	Random	LE012_scan2_A1	104	0.174399
	Random	LE012_scan2_A1	108	0.170386
	Random	LE012_scan2_A1	112	0.16891
	Random	LE012_scan2_A1	116	0.172858
	Random	LE012_scan2_A1	120	0.173291
	Random	LE012_scan2_A1	124	0.178848
	Random	LE012_scan2_A1	128	0.176537
	Random	LE012_scan2_A1	132	0.198155
	Random	LE012_scan2_A1	136	0.194522
	Random	LE012_scan2_A1	140	0.192263
	Random	LE012_scan2_A3	0	0.206403
	Random	LE012_scan2_A3	4	0.205508
	Random	LE012_scan2_A3	8	0.202927
	Random	LE012_scan2_A3	12	0.204125
	Random	LE012_scan2_A3	16	0.199425
	Random	LE012_scan2_A3	20	0.200886
	Random	LE012_scan2_A3	24	0.206418
	Random	LE012_scan2_A3	28	0.209045
	Random	LE012_scan2_A3	32	0.211999
	Random	LE012_scan2_A3	36	0.213677
	Random	LE012_scan2_A3	40	0.214638
	Random	LE012_scan2_A3	44	0.211792
	Random	LE012_scan2_A3	48	0.212984
	Random	LE012_scan2_A3	52	0.2119
	Random	LE012_scan2_A3	56	0.213569
	Random	LE012_scan2_A3	60	0.21055
	Random	LE012_scan2_A3	64	0.208468
	Random	LE012_scan2_A3	68	0.203233
	Random	LE012_scan2_A3	72	0.20766
	Random	LE012_scan2_A3	76	0.205351
	Random	LE012_scan2_A3	80	0.207589
	Random	LE012_scan2_A3	84	0.207255
	Random	LE012_scan2_A3	88	0.209629
	Random	LE012_scan2_A3	92	0.20491
	Random	LE012_scan2_A3	96	0.211618
	Random	LE012_scan2_A3	100	0.210144
	Random	LE012_scan2_A3	104	0.209527
	Random	LE012_scan2_A3	108	0.218129
	Random	LE012_scan2_A3	112	0.209808
	Random	LE012_scan2_A3	116	0.212971
	Random	LE012_scan2_A3	120	0.208289
	Random	LE012_scan2_A3	124	0.219352
	Random	LE012_scan2_A3	128	0.222054
	Random	LE012_scan2_A3	132	0.223974
	Random	LE012_scan2_A3	136	0.22362
	Random	LE012_scan2_A3	140	0.209012
	Random	LE012_scan2_C2	0	0.198176
	Random	LE012_scan2_C2	4	0.201933
	Random	LE012_scan2_C2	8	0.196152
	Random	LE012_scan2_C2	12	0.192044
	Random	LE012_scan2_C2	16	0.185669
	Random	LE012_scan2_C2	20	0.190045
	Random	LE012_scan2_C2	24	0.188858
	Random	LE012_scan2_C2	28	0.192644
	Random	LE012_scan2_C2	32	0.198638
	Random	LE012_scan2_C2	36	0.201564
	Random	LE012_scan2_C2	40	0.20079
	Random	LE012_scan2_C2	44	0.208982
	Random	LE012_scan2_C2	48	0.203006
	Random	LE012_scan2_C2	52	0.202848
	Random	LE012_scan2_C2	56	0.197466
	Random	LE012_scan2_C2	60	0.20042
	Random	LE012_scan2_C2	64	0.198234
	Random	LE012_scan2_C2	68	0.197276
	Random	LE012_scan2_C2	72	0.197406
	Random	LE012_scan2_C2	76	0.18887
	Random	LE012_scan2_C2	80	0.18853
	Random	LE012_scan2_C2	84	0.186342
	Random	LE012_scan2_C2	88	0.186586
	Random	LE012_scan2_C2	92	0.190253
	Random	LE012_scan2_C2	96	0.189714
	Random	LE012_scan2_C2	100	0.19156
	Random	LE012_scan2_C2	104	0.205015
	Random	LE012_scan2_C2	108	0.207144
	Random	LE012_scan2_C2	112	0.215368
	Random	LE012_scan2_C2	116	0.209496
	Random	LE012_scan2_C2	120	0.2105
	Random	LE012_scan2_C2	124	0.210916
	Random	LE012_scan2_C2	128	0.216037
	Random	LE012_scan2_C2	132	0.218279
	Random	LE012_scan2_C2	136	0.227709
	Random	LE012_scan2_C2	140	0.223661
	Random	LE012_scan2_D1	0	0.194827
	Random	LE012_scan2_D1	4	0.195233
	Random	LE012_scan2_D1	8	0.1909
	Random	LE012_scan2_D1	12	0.186441
	Random	LE012_scan2_D1	16	0.187432
	Random	LE012_scan2_D1	20	0.181633
	Random	LE012_scan2_D1	24	0.175847
	Random	LE012_scan2_D1	28	0.167482
	Random	LE012_scan2_D1	32	0.167647
	Random	LE012_scan2_D1	36	0.172577
	Random	LE012_scan2_D1	40	0.177762
	Random	LE012_scan2_D1	44	0.181003
	Random	LE012_scan2_D1	48	0.186579
	Random	LE012_scan2_D1	52	0.189128
	Random	LE012_scan2_D1	56	0.190609
	Random	LE012_scan2_D1	60	0.181925
	Random	LE012_scan2_D1	64	0.184439
	Random	LE012_scan2_D1	68	0.17427
	Random	LE012_scan2_D1	72	0.172814
	Random	LE012_scan2_D1	76	0.175576
	Random	LE012_scan2_D1	80	0.181418
	Random	LE012_scan2_D1	84	0.179505
	Random	LE012_scan2_D1	88	0.177063
	Random	LE012_scan2_D1	92	0.170918
	Random	LE012_scan2_D1	96	0.174696
	Random	LE012_scan2_D1	100	0.18538
	Random	LE012_scan2_D1	104	0.200433
	Random	LE012_scan2_D1	108	0.214379
	Random	LE012_scan2_D1	112	0.202262
	Random	LE012_scan2_D1	116	0.210167
	Random	LE012_scan2_D1	120	0.213751
	Random	LE012_scan2_D1	124	0.211949
	Random	LE012_scan2_D1	128	0.208357
	Random	LE012_scan2_D1	132	0.211792
	Random	LE012_scan2_D1	136	0.211647
	Random	LE012_scan2_D1	140	0.210699
	Random	LE013_scan1_A10	0	0.189014
	Random	LE013_scan1_A10	4	0.184013
	Random	LE013_scan1_A10	8	0.185999
	Random	LE013_scan1_A10	12	0.186728
	Random	LE013_scan1_A10	16	0.188129
	Random	LE013_scan1_A10	20	0.191094
	Random	LE013_scan1_A10	24	0.187107
	Random	LE013_scan1_A10	28	0.18542
	Random	LE013_scan1_A10	32	0.183097
	Random	LE013_scan1_A10	36	0.184556
	Random	LE013_scan1_A10	40	0.178348
	Random	LE013_scan1_A10	44	0.184097
	Random	LE013_scan1_A10	48	0.184061
	Random	LE013_scan1_A10	52	0.17602
	Random	LE013_scan1_A10	56	0.177467
	Random	LE013_scan1_A10	60	0.184491
	Random	LE013_scan1_A10	64	0.184339
	Random	LE013_scan1_A10	68	0.18638
	Random	LE013_scan1_A10	72	0.188556
	Random	LE013_scan1_A10	76	0.186792
	Random	LE013_scan1_A10	80	0.183891
	Random	LE013_scan1_A10	84	0.17768
	Random	LE013_scan1_A10	88	0.1754
	Random	LE013_scan1_A10	92	0.172223
	Random	LE013_scan1_A10	96	0.169099
	Random	LE013_scan1_A10	100	0.170976
	Random	LE013_scan1_A10	104	0.169642
	Random	LE013_scan1_A10	108	0.184977
	Random	LE013_scan1_A10	112	0.18674
	Random	LE013_scan1_A10	116	0.193668
	Random	LE013_scan1_A10	120	0.199591
	Random	LE013_scan1_A10	124	0.201315
	Random	LE013_scan1_A10	128	0.197734
	Random	LE013_scan1_A10	132	0.193884
	Random	LE013_scan1_A10	136	0.1973
	Random	LE013_scan1_A10	140	0.202414
	Random	LE013_scan1_A5	0	0.162878
	Random	LE013_scan1_A5	4	0.161272
	Random	LE013_scan1_A5	8	0.153422
	Random	LE013_scan1_A5	12	0.155891
	Random	LE013_scan1_A5	16	0.155544
	Random	LE013_scan1_A5	20	0.155535
	Random	LE013_scan1_A5	24	0.153457
	Random	LE013_scan1_A5	28	0.153341
	Random	LE013_scan1_A5	32	0.153724
	Random	LE013_scan1_A5	36	0.152126
	Random	LE013_scan1_A5	40	0.15154
	Random	LE013_scan1_A5	44	0.150304
	Random	LE013_scan1_A5	48	0.151363
	Random	LE013_scan1_A5	52	0.151253
	Random	LE013_scan1_A5	56	0.157757
	Random	LE013_scan1_A5	60	0.162582
	Random	LE013_scan1_A5	64	0.167078
	Random	LE013_scan1_A5	68	0.172093
	Random	LE013_scan1_A5	72	0.172368
	Random	LE013_scan1_A5	76	0.168453
	Random	LE013_scan1_A5	80	0.171057
	Random	LE013_scan1_A5	84	0.169397
	Random	LE013_scan1_A5	88	0.165232
	Random	LE013_scan1_A5	92	0.161125
	Random	LE013_scan1_A5	96	0.163864
	Random	LE013_scan1_A5	100	0.168174
	Random	LE013_scan1_A5	104	0.165486
	Random	LE013_scan1_A5	108	0.16098
	Random	LE013_scan1_A5	112	0.162191
	Random	LE013_scan1_A5	116	0.163255
	Random	LE013_scan1_A5	120	0.166698
	Random	LE013_scan1_A5	124	0.172436
	Random	LE013_scan1_A5	128	0.177329
	Random	LE013_scan1_A5	132	0.186479
	Random	LE013_scan1_A5	136	0.19389
	Random	LE013_scan1_A5	140	0.206347
	Random	LE013_scan1_C1	0	0.148099
	Random	LE013_scan1_C1	4	0.148418
	Random	LE013_scan1_C1	8	0.150368
	Random	LE013_scan1_C1	12	0.145737
	Random	LE013_scan1_C1	16	0.142785
	Random	LE013_scan1_C1	20	0.143132
	Random	LE013_scan1_C1	24	0.136243
	Random	LE013_scan1_C1	28	0.142749
	Random	LE013_scan1_C1	32	0.142765
	Random	LE013_scan1_C1	36	0.146075
	Random	LE013_scan1_C1	40	0.146463
	Random	LE013_scan1_C1	44	0.148715
	Random	LE013_scan1_C1	48	0.158789
	Random	LE013_scan1_C1	52	0.154005
	Random	LE013_scan1_C1	56	0.151816
	Random	LE013_scan1_C1	60	0.154821
	Random	LE013_scan1_C1	64	0.15085
	Random	LE013_scan1_C1	68	0.150326
	Random	LE013_scan1_C1	72	0.149635
	Random	LE013_scan1_C1	76	0.152068
	Random	LE013_scan1_C1	80	0.150895
	Random	LE013_scan1_C1	84	0.149188
	Random	LE013_scan1_C1	88	0.144195
	Random	LE013_scan1_C1	92	0.147969
	Random	LE013_scan1_C1	96	0.147195
	Random	LE013_scan1_C1	100	0.147957
	Random	LE013_scan1_C1	104	0.143517
	Random	LE013_scan1_C1	108	0.152263
	Random	LE013_scan1_C1	112	0.161778
	Random	LE013_scan1_C1	116	0.17172
	Random	LE013_scan1_C1	120	0.182402
	Random	LE013_scan1_C1	124	0.182456
	Random	LE013_scan1_C1	128	0.181859
	Random	LE013_scan1_C1	132	0.177746
	Random	LE013_scan1_C1	136	0.186197
	Random	LE013_scan1_C1	140	0.184086
	Random	LE013_scan1_E6	0	0.22424
	Random	LE013_scan1_E6	4	0.221086
	Random	LE013_scan1_E6	8	0.219251
	Random	LE013_scan1_E6	12	0.21184
	Random	LE013_scan1_E6	16	0.20795
	Random	LE013_scan1_E6	20	0.204193
	Random	LE013_scan1_E6	24	0.206176
	Random	LE013_scan1_E6	28	0.211352
	Random	LE013_scan1_E6	32	0.215582
	Random	LE013_scan1_E6	36	0.221789
	Random	LE013_scan1_E6	40	0.224802
	Random	LE013_scan1_E6	44	0.230291
	Random	LE013_scan1_E6	48	0.233371
	Random	LE013_scan1_E6	52	0.234864
	Random	LE013_scan1_E6	56	0.238023
	Random	LE013_scan1_E6	60	0.234382
	Random	LE013_scan1_E6	64	0.22957
	Random	LE013_scan1_E6	68	0.230698
	Random	LE013_scan1_E6	72	0.228843
	Random	LE013_scan1_E6	76	0.221221
	Random	LE013_scan1_E6	80	0.220089
	Random	LE013_scan1_E6	84	0.220437
	Random	LE013_scan1_E6	88	0.220004
	Random	LE013_scan1_E6	92	0.217863
	Random	LE013_scan1_E6	96	0.215193
	Random	LE013_scan1_E6	100	0.21331
	Random	LE013_scan1_E6	104	0.209321
	Random	LE013_scan1_E6	108	0.207148
	Random	LE013_scan1_E6	112	0.20956
	Random	LE013_scan1_E6	116	0.210897
	Random	LE013_scan1_E6	120	0.213057
	Random	LE013_scan1_E6	124	0.209778
	Random	LE013_scan1_E6	128	0.206857
	Random	LE013_scan1_E6	132	0.203148
	Random	LE013_scan1_E6	136	0.207371
	Random	LE013_scan1_E6	140	0.203061
	Random	LE013_scan1_F10	0	0.220579
	Random	LE013_scan1_F10	4	0.215601
	Random	LE013_scan1_F10	8	0.212242
	Random	LE013_scan1_F10	12	0.214526
	Random	LE013_scan1_F10	16	0.212953
	Random	LE013_scan1_F10	20	0.213894
	Random	LE013_scan1_F10	24	0.213155
	Random	LE013_scan1_F10	28	0.218235
	Random	LE013_scan1_F10	32	0.222993
	Random	LE013_scan1_F10	36	0.236591
	Random	LE013_scan1_F10	40	0.236101
	Random	LE013_scan1_F10	44	0.242201
	Random	LE013_scan1_F10	48	0.234568
	Random	LE013_scan1_F10	52	0.225432
	Random	LE013_scan1_F10	56	0.228616
	Random	LE013_scan1_F10	60	0.226191
	Random	LE013_scan1_F10	64	0.229453
	Random	LE013_scan1_F10	68	0.226214
	Random	LE013_scan1_F10	72	0.221044
	Random	LE013_scan1_F10	76	0.221558
	Random	LE013_scan1_F10	80	0.222411
	Random	LE013_scan1_F10	84	0.220889
	Random	LE013_scan1_F10	88	0.221004
	Random	LE013_scan1_F10	92	0.221472
	Random	LE013_scan1_F10	96	0.219161
	Random	LE013_scan1_F10	100	0.220208
	Random	LE013_scan1_F10	104	0.222519
	Random	LE013_scan1_F10	108	0.219649
	Random	LE013_scan1_F10	112	0.21929
	Random	LE013_scan1_F10	116	0.223068
	Random	LE013_scan1_F10	120	0.227226
	Random	LE013_scan1_F10	124	0.241331
	Random	LE013_scan1_F10	128	0.246932
	Random	LE013_scan1_F10	132	0.239309
	Random	LE013_scan1_F10	136	0.239075
	Random	LE013_scan1_F10	140	0.236968
	Random	LE013_scan2_A10	0	0.192849
	Random	LE013_scan2_A10	4	0.20084
	Random	LE013_scan2_A10	8	0.200434
	Random	LE013_scan2_A10	12	0.201269
	Random	LE013_scan2_A10	16	0.199909
	Random	LE013_scan2_A10	20	0.198742
	Random	LE013_scan2_A10	24	0.200131
	Random	LE013_scan2_A10	28	0.200241
	Random	LE013_scan2_A10	32	0.201612
	Random	LE013_scan2_A10	36	0.197279
	Random	LE013_scan2_A10	40	0.19103
	Random	LE013_scan2_A10	44	0.189027
	Random	LE013_scan2_A10	48	0.186974
	Random	LE013_scan2_A10	52	0.187226
	Random	LE013_scan2_A10	56	0.192123
	Random	LE013_scan2_A10	60	0.195854
	Random	LE013_scan2_A10	64	0.200978
	Random	LE013_scan2_A10	68	0.20047
	Random	LE013_scan2_A10	72	0.201407
	Random	LE013_scan2_A10	76	0.202488
	Random	LE013_scan2_A10	80	0.19993
	Random	LE013_scan2_A10	84	0.196445
	Random	LE013_scan2_A10	88	0.191248
	Random	LE013_scan2_A10	92	0.190841
	Random	LE013_scan2_A10	96	0.191498
	Random	LE013_scan2_A10	100	0.197994
	Random	LE013_scan2_A10	104	0.195061
	Random	LE013_scan2_A10	108	0.194678
	Random	LE013_scan2_A10	112	0.194946
	Random	LE013_scan2_A10	116	0.201283
	Random	LE013_scan2_A10	120	0.202675
	Random	LE013_scan2_A10	124	0.209189
	Random	LE013_scan2_A10	128	0.219032
	Random	LE013_scan2_A10	132	0.221879
	Random	LE013_scan2_A10	136	0.224054
	Random	LE013_scan2_A10	140	0.225008
	Random	LE013_scan2_A5	0	0.185655
	Random	LE013_scan2_A5	4	0.191662
	Random	LE013_scan2_A5	8	0.192887
	Random	LE013_scan2_A5	12	0.196638
	Random	LE013_scan2_A5	16	0.198093
	Random	LE013_scan2_A5	20	0.202939
	Random	LE013_scan2_A5	24	0.206086
	Random	LE013_scan2_A5	28	0.208136
	Random	LE013_scan2_A5	32	0.205083
	Random	LE013_scan2_A5	36	0.202372
	Random	LE013_scan2_A5	40	0.204798
	Random	LE013_scan2_A5	44	0.200788
	Random	LE013_scan2_A5	48	0.19728
	Random	LE013_scan2_A5	52	0.195865
	Random	LE013_scan2_A5	56	0.192576
	Random	LE013_scan2_A5	60	0.202683
	Random	LE013_scan2_A5	64	0.190375
	Random	LE013_scan2_A5	68	0.193621
	Random	LE013_scan2_A5	72	0.189336
	Random	LE013_scan2_A5	76	0.187633
	Random	LE013_scan2_A5	80	0.190929
	Random	LE013_scan2_A5	84	0.201057
	Random	LE013_scan2_A5	88	0.20246
	Random	LE013_scan2_A5	92	0.211048
	Random	LE013_scan2_A5	96	0.208417
	Random	LE013_scan2_A5	100	0.216066
	Random	LE013_scan2_A5	104	0.221097
	Random	LE013_scan2_A5	108	0.222388
	Random	LE013_scan2_A5	112	0.229576
	Random	LE013_scan2_A5	116	0.236988
	Random	LE013_scan2_A5	120	0.241752
	Random	LE013_scan2_A5	124	0.24355
	Random	LE013_scan2_A5	128	0.249758
	Random	LE013_scan2_A5	132	0.254281
	Random	LE013_scan2_A5	136	0.261785
	Random	LE013_scan2_A5	140	0.252998
	Random	LE013_scan2_D11	0	0.180199
	Random	LE013_scan2_D11	4	0.17543
	Random	LE013_scan2_D11	8	0.183026
	Random	LE013_scan2_D11	12	0.191064
	Random	LE013_scan2_D11	16	0.191227
	Random	LE013_scan2_D11	20	0.196713
	Random	LE013_scan2_D11	24	0.196683
	Random	LE013_scan2_D11	28	0.199834
	Random	LE013_scan2_D11	32	0.204111
	Random	LE013_scan2_D11	36	0.206693
	Random	LE013_scan2_D11	40	0.207678
	Random	LE013_scan2_D11	44	0.20515
	Random	LE013_scan2_D11	48	0.212457
	Random	LE013_scan2_D11	52	0.21516
	Random	LE013_scan2_D11	56	0.217408
	Random	LE013_scan2_D11	60	0.21712
	Random	LE013_scan2_D11	64	0.223535
	Random	LE013_scan2_D11	68	0.217873
	Random	LE013_scan2_D11	72	0.21416
	Random	LE013_scan2_D11	76	0.208694
	Random	LE013_scan2_D11	80	0.208101
	Random	LE013_scan2_D11	84	0.21401
	Random	LE013_scan2_D11	88	0.217486
	Random	LE013_scan2_D11	92	0.216487
	Random	LE013_scan2_D11	96	0.21559
	Random	LE013_scan2_D11	100	0.216806
	Random	LE013_scan2_D11	104	0.220194
	Random	LE013_scan2_D11	108	0.217487
	Random	LE013_scan2_D11	112	0.21664
	Random	LE013_scan2_D11	116	0.21934
	Random	LE013_scan2_D11	120	0.22259
	Random	LE013_scan2_D11	124	0.226689
	Random	LE013_scan2_D11	128	0.237145
	Random	LE013_scan2_D11	132	0.238739
	Random	LE013_scan2_D11	136	0.246564
	Random	LE013_scan2_D11	140	0.249609
	Random	LE013_scan2_E6	0	0.195811
	Random	LE013_scan2_E6	4	0.202636
	Random	LE013_scan2_E6	8	0.202276
	Random	LE013_scan2_E6	12	0.207808
	Random	LE013_scan2_E6	16	0.200986
	Random	LE013_scan2_E6	20	0.195162
	Random	LE013_scan2_E6	24	0.195626
	Random	LE013_scan2_E6	28	0.199524
	Random	LE013_scan2_E6	32	0.201366
	Random	LE013_scan2_E6	36	0.20516
	Random	LE013_scan2_E6	40	0.201882
	Random	LE013_scan2_E6	44	0.204701
	Random	LE013_scan2_E6	48	0.21683
	Random	LE013_scan2_E6	52	0.215049
	Random	LE013_scan2_E6	56	0.212115
	Random	LE013_scan2_E6	60	0.212944
[truncated: 10,540 more rows]
