# Supplementary material for: Depth-enhanced high-throughput microscopy by compact PSF engineering
Source: Nat Commun. 2024 Jun 7;15:4861. doi: 10.1038/s41467-024-48502-y (PMC11161645; doi:10.1038/s41467-024-48502-y)
Supplement: Supplementary file 10 — Source Data [file 41467_2024_48502_MOESM10_ESM.zip › Source Data/Figure6_SourceDataFile.xlsx]

## Sheet: Figure 6
Figure 6B
	Time (s)	x1 (um)	y1 (um)	z1 (um)	x2	y2	z2	x3	y3	z3	x4	y4	z4	x5	y5	z5	x6	y6	z6	x7	y7	z7	x8	y8	z8	x9	y9	z9	x10	y10	z10	x11	y11	z11	x12	y12	z12	x13	y13	z13	x14	y14	z14	x15	y15	z15	x16	y16	z16
	2.4	319.921	109.478	62.3457	149.494	237.55	88.3614	206.819	206.919	41.251	217.186	202.683	42.923	281.499	236.054	62.4594	168.114	289.048	91.3885	160.893	135.317	58.7264	142.683	187.445	36.6951	250.442	114.636	52.7289	192.135	198.024	9.98019	200.588	125.798	66.9008	100.071	261.309	69.0582	167.23	186.429	47.2603	112.561	230.985	60.1075	280.231	44.8769	37.551
	4.8	319.801	110.506	60.3101	151.296	234.708	89.4049	207.333	205.825	43.7051	218.606	204.592	43.4384	280.463	235.928	61.0259	167.339	290.999	90.1647	162.802	137.584	60.0094	144.878	187.654	35.7792	250.858	112.312	53.6755	191.737	200.677	14.5306	199.328	129.685	67.7641	100.01	261.329	67.5361	168.255	183.597	53.1379	109.865	231.113	59.1371	277.362	44.1789	34.9741	270.827	51.8491	59.5817
	7.2	319.887	110.439	59.3532	152.113	233.056	89.0765	209.031	204.603	47.0329	220.608	205.91	44.568	279.532	235.645	60.7584	165.978	291.785	90.2753	162.965	138.208	60.2244	147.379	188.796	34.5399	250.467	109.758	55.1394	191.591	203.255	17.994	200.005	132.645	69.2782				169.382	181.404	56.8614	108.066	230.762	59.0648	274.818	43.5798	33.4659	272.984	53.719	59.6845
	9.6	319.266	110.067	59.3716	152.058	231.946	88.4855				222.855	205.652	46.6642	278.596	236.292	60.8624	166.915	291.102	89.2632	163.397	137.192	57.9524	148.505	190.179	34.5004	250.742	108.91	54.844	191.786	204.989	21.792	200.462	132.806	72.6739	99.9705	261.617	66.4569	169.033	180.362	58.2387	106.336	231.25	59.4946	272.643	43.1321	34.5471	274.554	55.1418	59.9966
	12	317.363	108.997	60.9505	151.485	231.607	88.1288	210.994	203.22	49.848	224.366	205.703	49.6842	276.385	238.875	61.1106	168.13	290.364	89.9378	163.087	134.625	56.0168	150.019	191.19	35.0933	249.768	108.6	53.6783				200.134	131.243	73.8746	101.152	260.426	65.2809	167.186	180.065	57.1363	106.167	230.547	60.1259	272.302	43.4651	33.8809	275.031	55.1749	59.6366
	14.4	315.277	109.276	62.245	150.232	230.524	89.0635	213.387	203.97	50.1067	226.601	205.516	52.1951	274.581	242.714	60.9286	170.233	291.193	90.0518	165.358	133.159	55.4193	150.565	190.094	36.4929	249.428	110.09	51.2654	191.793	205.263	24.2511	198.059	129.592	73.3905	103.094	259.565	65.1768	163.516	180.523	54.4869	104.937	230.345	59.6713	272.876	43.6801	33.7774	274.993	54.5201	60.3892
	16.8	312.975	108.514	63.2756	149.442	229.42	89.4117	214.51	205.439	50.4045	228.972	205.266	54.5281	274.235	243.616	62.0997	170.188	292.828	92.1911	166.281	133.013	57.0002	151.152	189.827	37.5692	248.844	109.696	49.8441	192.527	206.647	24.1648	195.404	129.802	69.4436	104.864	256.074	65.9794	161.514	180.778	51.6419	104.63	229.076	59.2763				275.631	53.648	61.2517
	19.2	311.216	109.926	63.3078	147.973	228.154	89.2751	215.184	208.192	50.4637	230.008	203.874	56.6039				169.117	294.299	92.8622	166.642	134.914	57.9543	149.565	189.688	38.0456	248.998	108.786	48.3007				193.589	130.202	66.3893	105.172	253.682	67.8731	160.585	179.742	50.7476	103.521	229.262	58.766	273.995	43.9881	32.3611	275.805	54.5064	61.2535
	21.6	309.654	110.456	62.8546	148.383	228.105	88.093	215.158	209.931	51.18	230.041	201.942	58.0018	274.957	243.056	61.871	169.229	295.976	92.172	165.37	136.433	58.2361	148.447	190.512	38.2264	249.533	105.944	48.3401				193.391	130.692	65.6512	106.047	252.061	69.7305	161.322	178.079	50.9997	103.478	230.399	59.5553	274.267	45.0656	32.9825	275.827	56.6071	57.9194
	24	308.685	112.513	62.9428	148.448	228.613	87.4477	215.824	208.826	50.8393	231.305	200.157	57.4616	274.63	241.918	61.0591	171.365	298.548	91.3114	164.388	136.506	58.4368	148.498	189.663	39.2034	249.386	103.902	49.5798	192.079	208.087	21.5957	193.015	131.057	66.7188	106.076	252.973	71.6464	160.758	176.485	50.343	103.72	233.486	62	275.29	45.3765	33.9861	275.44	59.1887	53.5356
	26.4	308.042	111.341	64.715	148.589	228.794	86.7185	214.7	206.484	52.1149	233.32	200.045	56.0753	273.054	243.018	57.9226	172.978	299.625	90.7438	165.191	136.842	59.8418	149.987	188.976	39.9634	249.562	101.86	51.4437	191.801	207.969	19.8841	193.399	133.037	68.3935	104.731	253.122	73.156	159.956	176.454	49.1084				274.539	44.8809	33.1717	276.893	61.7042	48.9609
	28.8	306.776	110.317	66.528	148.103	228.433	85.3974	213.678	203.149	53.0665	234.374	199.141	54.5342	272.286	245.048	56.514	173.985	300.213	90.206	166.129	136.844	61.279	150.878	188.402	40.9932	248.927	101.469	50.8813	190.084	207.001	19.9911	192.105	132.551	68.1844	102.27	254.943	72.8093				104.949	235.908	63.3483
	31.2	306.285	108.436	67.7327	148.105	228.529	83.2014	211.937	200.935	53.3592	233.911	198.274	53.6023	272.993	246.505	55.9873	174.016	300.834	89.0429	167.667	138.677	61.912	150.447	189.417	41.5881	248.771	101.844	50.3697	190.336	205.927	20.7997	190.476	135.034	67.6057				160.054	177.39	48.2736	105.637	237.903	62.9585	273.582	44.0321	31.9067	277.43	64.52	46.0279
	33.6	305.963	109.119	68.2407	148.482	228.943	81.3548	211.409	200.194	51.5772	232.96	197.329	54.7374	273.919	247.564	56.3659	173.221	302.198	88.3504	168.887	140.6	61.5336	149.553	188.697	42.445	248.644	101.351	50.3691	190.561	205.744	21.5705				99.5746	255.809	71.8539	161.799	178.008	47.8615	105.972	237.729	59.9025	271.001	43.0394	30.4538
	36	305.25	110.607	69.8307	149.619	229.403	81.3936	211.393	200.064	50.6256	232.965	197.429	56.4798	274.019	248.497	56.9073	172.805	304.058	88.4037	170.395	142.554	61.2504	148.028	187.279	44.9038	248.364	100.244	51.2033	191.67	204.499	24.7663	188.459	135.668	68.0252	97.8546	257.372	71.3455	164.007	178.834	44.7685	106.089	237.544	58.584	269.269	41.8257	31.0966
	38.4	305.137	112.804	71.5088	149.74	230.434	81.7284	210.758	201.822	50.3758	233.983	197.225	57.3537	272.664	248.587	57.089	171.438	305.579	89.3632	170.912	143.727	61.127	147.926	184.918	47.0324	247.56	98.2198	50.4078				186.819	137.081	69.3774	96.1903	256.638	72.6437	165.374	178.187	42.0598	106.674	237.499	58.3681	266.735	41.7281	31.3505	277.312	67.7155	45.4952
	40.8	305.084	113.439	73.0915	147.557	231.043	83.4849	211.104	202.805	50.823	234.298	196.52	57.1764	270.564	249.617	56.0022	172.364	307.143	90.2197	170.427	144.222	60.4568	148.191	186.623	49.5879	247.467	97.172	49.7247	191.82	202.701	26.6678	187.511	135.229	70.2349	93.9524	257.02	74.6008	166.296	178.47	39.0572	108.024	236.707	58.8978	264.502	42.6831	30.9184
	43.2	306.101	113.321	73.1298	144.591	230.457	83.9666	211.631	203.464	51.2539	234.732	195.905	56.5658	268.1	250.533	54.6208	172.749	308.642	91.2753	171.13	145.928	59.1684				247.712	97.0584	50.2765	191.596	201.862	28.4286	187.927	133.67	68.9309	91.7589	257.492	76.5885	167.374	180.131	38.3475				262.772	45.3127	30.7043	275.879	70.2095	47.9244
	45.6	305.798	114.725	72.3446	142.173	228.401	83.6883	211.459	203.035	52.0115	233.493	196.063	57.0558	266.794	252.348	51.9162	173.734	310.826	91.4292	170.519	146.685	57.3307	149.56	189.601	50.6047	247.894	98.1057	51.5516	189.566	201.652	29.0382	188.392	132.497	67.352	88.7024	257.299	78.0716	168.748	183.422	37.6081	107.467	236.003	59.9405	261.019	46.7385	32.0771	273.569	70.7143	50.6004
	48	306.149	117.117	72.4062	142.617	226.743	82.3875	210.681	201.903	52.9925	232.206	194.866	57.165	265.877	253.229	51.957	173.466	313.762	91.1139	170.218	147.174	56.065	150.144	193.069	51.0791	246.552	98.2727	52.0261				188.432	131.619	66.9032	86.3247	257.713	78.4181	168.358	186.551	38.2122	107.786	236.095	60.5508	259.992	48.0932	33.9535
	50.4	306.587	119.751	72.8377	142.357	224.962	81.8207	209.265	200.731	53.2813	230.757	193.609	56.5815	265.849	252.991	51.1508	171.304	316.196	91.1101	166.917	145.833	53.8029	149.406	193.213	50.4586	245.757	97.9308	51.6141	186.822	202.514	30.3564	188.419	131.156	65.9262	84.1387	258.003	78.8353	166.496	187.574	38.1954				260.279	50.4132	34.3392	272.645	71.691	51.5329
	52.8	306.9	120.788	75.3242	142.677	223.767	82.8408	208.705	198.865	52.5237	229.636	191.899	55.3923	264.907	252.638	51.7323	168.598	317.235	91.0931	165.417	145.296	53.1962	148.671	193.806	50.1089	244.882	96.4897	50.4005	185.635	204.403	30.6038	189.227	127.965	64.5871	83.2699	258.258	79.2066	161.313	189.101	38.0717	107.193	237.111	61.5833	261.446	53.5289	33.448	273.057	72.424	52.3268
	55.2	307.009	121.473	76.2017	143.221	222.003	83.4535	208.935	197.409	51.3686	231.048	190.383	53.6519	264.218	253.027	50.459	166.177	318.642	90.4317	163.911	146.703	51.9696	149.965	194.832	50.3425	244.822	95.2166	49.3443	185.55	206.371	29.8618				83.127	257.022	80.0257				106.822	238.08	61.2481	263.187	56.3693	31.8095	273.418	74.5239	54.2321
	57.6	306.668	122.983	78.1373	143.762	222.257	84.3036	208.154	196.539	49.8011	233.572	188.698	53.224	263.92	254.177	51.4287	165.778	318.037	89.544	164.672	149.558	51.8705	153.102	195.961	50.0814	246.452	93.2322	49.0551	185.902	208.527	28.9743	190.686	124.896	64.8334	82.5862	255.642	80.275	156.359	191.068	36.4648	105.977	238.68	61.2956	264.423	57.5946	31.8248	273.514	75.1427	56.7235
	60	307.599	123.012	78.8405	142.588	223.549	84.6754	206.986	195.899	48.6808	236.534	188.817	53.8063	264.017	254.375	52.3495	165.938	318.259	89.6698	165.423	153.563	51.1355	155.888	195.954	49.6081	249.375	89.8467	48.3417	186.584	208.743	28.4582	192.746	122.054	68.0292	81.1403	255.486	80.3833	151.791	193.191	34.6627	105.603	238.562	59.6496	265.864	57.8337	32.66	271.609	76.7637	58.1285
	62.4	307.917	121.089	80.5105	141.164	226.5	85.0656	204.298	195.313	47.9009	237.349	189.225	54.7155	264.727	254.717	53.1371	167.165	318.295	90.2701	166.192	156.632	50.9035	156.928	194.635	49.0457	251.779	88.0352	47.0506	187.982	207.698	27.5927	193.302	123.241	71.3269	79.2289	255.54	80.1616	150.117	195.019	32.1481	105.948	237.325	57.6813	265.581	57.4688	34.7322	272.078	76.2328	58.2943
	64.8	309.109	117.284	81.8574	140.681	228.644	86.0965	202.423	195.114	48.0784	237.348	189.436	56.3376	265.279	254.917	51.373	167.315	318.77	90.4029	165.998	159.709	51.5245	156.832	195.225	47.8849	252.886	88.0212	45.5593	189	206.575	27.839	192.498	123.626	72.0878	77.1393	255.6	79.5772	149.173	196.048	31.9852	104.635	234.597	55.6445	263.996	55.9262	37.3007	271.342	75.7485	58.0312
	67.2	308.739	114.353	83.3891	141.68	229.526	86.7698	201.051	194.661	47.4769	237.604	187.779	57.8315	266.696	256.089	50.4401	166.483	317.92	89.7026	166.389	161.077	51.5245	157.27	195.624	47.0285	252.886	88.5871	45.348	190.608	205.931	29.1292	191.789	123.38	71.0001	77.1377	255.327	79.6562							263.352	54.7621	38.9041	274.614	75.7104	57.7174
	69.6	307.912	114.41	84.4455	142.355	229.397	87.9766	199.828	193.993	46.1896	238.459	186.931	58.9972	267.592	256.089	49.417	164.724	316.664	88.3031	167.785	161.42	51.345	156.986	196.406	45.9298	252.937	87.4586	46.0863	191.443	206.635	31.068	192.156	123.869	71.1191	77.5565	255.185	77.9277	148.518	196.652	31.6994	103.735	233.678	55.3989	263.44	54.4207	39.5542
	72	306.875	115.25	86.1894	143.579	229.365	88.407	200.19	192.298	44.8023	239.448	186.411	60.1081	267.534	257.185	47.7423	163.712	317.061	88.5153	170.225	160.59	51.1469	156.582	195.499	47.4824	251.323	86.0387	45.0784	192.262	206.765	33.0379	192.369	124.466	71.1685							103.769	233.127	55.1529	264.407	54.9443	39.7756	276.333	77.6309	57.6381
	74.4	306.949	116.234	88.2425	143.728	229.362	88.2943	199.39	191.952	42.5997	240.793	186.504	60.8168	266.351	257.844	45.7301	163.124	317.596	86.6472	171.43	159.257	51.893	155.814	196.603	47.4279	250.158	85.7065	45.2374	190.371	207.434	34.4596	191.5	125.927	71.5592	78.1668	256.527	77.0762	147.38	195.442	32.8022	106.335	234.169	55.0921	263.22	55.652	40.5815	279.054	80.0188	55.1604
	76.8	307.167	116.816	88.7129	143.778	229.653	89.1748	199.686	191.177	40.7257	242.541	186.38	61.6322	265.602	258.159	44.2841	161.66	317.012	86.3932	171.853	158.042	53.1633	156.055	197.535	48.0126				188.185	208.346	34.8098	191.164	126.123	71.0717	77.5336	258.378	76.6009	146.772	194.471	33.3101	107.244	233.349	53.9409	262.841	56.1076	41.7079	278.712	81.5352	52.7619
	79.2	307.76	117.051	87.8734	143.489	230.093	89.5313	197.789	191.11	39.3139	243.907	185.952	60.704	265.554	257.481	44.2841	161.084	314.394	85.36	170.331	157.38	53.8649	155.921	199.566	48.4241	248.371	86.753	44.8606	186.888	210.031	34.0116	191.558	127.108	72.12				147.138	194.033	35.8491	107.88	234.057	53.4363	262.091	56.1857	43.7264	278.458	82.6699	49.5538
	81.6	306.951	117.114	86.028	143.991	229.745	90.3619	196.015	191.622	37.0668	244.436	185.44	58.7135	266.27	257.343	44.5426	161.057	310.677	86.7381	168.975	156.546	54.4101	154.911	200.031	49.7466	247.541	86.8995	46.0029	187.465	210.558	33.3559	192.618	127.743	71.3527	75.9013	260.081	78.3572	147.3	192.743	36.8852	108.293	233.944	52.2618				278.852	84.3046	48.932
	84	307.065	115.466	85.76	143.836	228.118	90.1222	194.915	192.643	35.5428	243.196	185.368	57.7861	266.513	258.144	44.8986	161.927	307.926	87.8048	168.926	156.258	55.4125	153.108	201.247	50.9928	245.339	87.5435	45.2726	188.436	209.939	32.9636	193.491	128.917	71.1585	72.83	261.13	79.3094	148.733	192.64	37.7115	109.629	235.183	51.6994	262.14	56.6295	46.403	277.924	85.5229	48.4411
	86.4	306.501	112.357	86.0563	142.088	225.788	89.6159	193.071	193.302	33.5401	240.792	186.191	56.7078	267.495	258.329	44.8735	162.628	305.925	89.1056	170.411	155.602	56.0332	153.046	202.795	50.076	243.831	87.5653	43.961	188.094	210.037	32.4315	194.275	128.314	69.9388	71.8286	262.114	79.6036	149.49	193.38	38.0545	109.996	235.501	50.9678				277.789	86.1609	49.5149
	88.8	307.648	109.763	86.7018	140.023	224.525	89.6966	190.972	193.722	35.206	237.625	186.995	57.1019	268.249	258.026	44.5853	162.898	304.655	89.3115	172.374	154.323	56.3762	153.898	204.831	50.4168	242.54	87.6202	43.0533	188.046	211.852	32.4961	195.206	126.946	69.8077	72.3505	264.097	80.2293	149.504	194.863	39.2824	108.614	235.727	50.1556	260.396	58.1944	49.0138	276.353	86.8087	51.5124
	91.2	309.814	107.996	87.8328	138.934	225.137	89.6873	187.676	193.899	36.2173	235.549	188.411	56.7353	268.894	257.496	44.8817	162.285	301.781	88.4738	172.915	152.436	55.2758	155.021	205.905	50.1639	241.438	88.1899	42.5977	188.633	212.687	32.3921	196.089	125.578	69.8356	74.2234	265.994	79.8777	148.119	195.407	40.5457	107.154	235.062	50.6362				277.244	89.5422	52.0781
	93.6	312.504	108.028	89.2618	139.341	227.041	90.2934	184.776	194.711	37.3606	235.212	190.345	57.7101	267.789	257.335	46.7099	160.53	298.825	87.4191	173.338	151.492	54.9309	156.589	206.056	50.8015	240.532	87.8831	42.9573	189.324	212.141	31.9467	196.607	125.432	70.6306	75.4237	266.416	79.0868	146.649	194.897	40.9385	106.952	235.768	51.4849	260.334	60.6011	48.0484
	96	313.586	107.619	91.5116	139.817	229.623	89.8645	184.061	194.527	37.3396	236.097	192.994	58.3658	266.232	256.336	48.3403	160.757	296.469	85.7149	173.528	152.194	55.2338	157.549	205.237	51.3153	237.964	86.6445	41.3958	189.568	210.896	31.3576	196.683	125.678	72.5635	75.3831	266.612	77.5157	147.048	194.578	41.1255	107.791	235.803	53.3	262.04	63.3033	45.0712	276.825	91.7547	52.4664
	98.4	313.534	106.789	92.931	140.681	231.377	89.905	182.808	195.158	37.825	236.663	194.899	59.0863	264.884	255.603	50.157	162.62	295.11	84.1252	174.159	152.43	56.942	158.965	204.194	51.0478	237.952	86.4635	39.2626	189.659	211.233	31.4615	196.334	124.898	74.5579	76.6236	267.133	79.5232	147.579	192.544	40.2979	109.118	236.339	54.9157	263.964	65.7653	41.7244
	100.8	312.423	106.057	93.0648	140.761	232.877	89.4616	182.528	195.917	38.0474	236.494	195.763	58.6332	264.453	254.759	50.0048	165.496	294.823	81.9831	174.262	152.568	58.1777	158.334	203.203	51.8646				189.374	211.937	32.4409	197.6	122.941	76.9126	76.0219	269.446	79.9958	148.071	191.96	39.2349	111.744	235.529	55.5712	266.721	65.593	42.3743	276.514	93.707	51.7828
	103.2	311.513	106.208	91.9153	141.095	234.27	88.6572	181.426	196.467	38.1933	236.393	196.763	58.6802	263.794	254.287	48.7401	167.573	292.834	82.7005	173.773	152.385	58.436	156.789	202.946	51.0104	238.099	87.2327	36.4282	188.852	212.613	33.188	198.851	122.012	77.5465	76.7189	270.627	80.7123	148	191.772	38.4857							275.991	93.7384	52.6622
	105.6	311.281	106.953	88.6266	140.945	236.251	87.2658	180.528	196.615	37.659	237.16	197.855	59.1421	261.925	254.922	48.7771	169.053	290.734	84.0926	172.631	153.536	59.1866	155.212	203.682	50.8793	239.602	88.3995	35.5602	187.043	213.844	33.4613	199.454	121.082	77.8328	75.8018	270.815	78.7316	146.441	193.794	38.4857	113.698	235.591	56.0529				275.954	95.6304	53.2329
	108	312.176	107.241	86.0896	140.949	236.886	86.1046	179.704	196.689	36.341	237.907	198.523	60.1661	258.866	257.057	49.6056	170.144	288.883	85.0709	170.729	153.407	60.0742	153.848	204.554	50.0119	239.213	87.9055	34.738	186.628	214.819	33.9627	200.432	120.901	77.6665	76.6929	271.044	78.8231	143.495	193.948	39.3148	115.842	235.516	55.1589	267.908	65.3781	43.5343	275.863	97.9559	53.4347
	110.4	314.455	107.358	84.0659	140.861	237.788	85.2421	179.196	198.319	35.1083	239.047	199.625	60.2509	257.034	261.095	50.6718	168.622	287.223	84.8891	168.234	153.655	61.5314	153.703	205.388	50.205	237.855	87.1663	33.862	185.273	216.367	35.1386	202.783	120.418	78.4548	77.1997	270.777	77.3079	141.604	193.838	38.9033	116.287	235.763	54.5454	269.158	63.8532	46.7754	275.762	99.1411	53.834
	112.8	315.171	108.433	83.4282	140.842	238.13	84.6707	179.541	199.332	34.0239	240.029	199.94	60.3145	256.002	264.057	49.9932	165.796	286.139	84.6737	165.478	152.381	61.8897	153.94	205.907	51.0982	236.596	86.8415	31.598	186.446	216.748	36.5109	205.593	120.137	78.1212	77.737	270.308	76.3292	141.102	193.673	38.8335	116.302	236.243	54.4253	269.231	63.9342	48.8517	275.774	98.7521	55.167
	115.2	314.874	110.783	82.4125	141.649	239.353	83.5857	180.108	200.69	35.0927	241.903	200.865	61.3211	256.749	264.226	49.0372	164.011	283.951	85.0131	162.159	150.746	62.2725	155.421	206.362	52.6572				186.351	217.56	38.27	208.702	120.507	79.3976	77.3469	269.032	74.4014	141.713	194.807	38.4007	114.764	236.433	55.273	267.901	62.441	51.012	275.01	97.7129	56.0643
	117.6	313.553	113.078	81.8906	144.163	239.749	83.8867	179.636	202.324	34.316	243.53	200.795	61.9054	256.406	263.027	48.0012	164.276	282.095	85.2191				157.581	208.465	53.7181	235.947	86.4084	30.7998	187.3	218.354	39.4793	210.301	121.429	80.4961	75.5208	268.61	74.6996	142.293	197.087	38.4007	112.402	237.217	57.6611	266.876	61.2043	51.8695	272.195	97.0032	56.9541
	120	314.387	114.693	81.6109	146.063	238.912	82.7605	178.512	204.952	33.9678	244.141	201.313	62.4031	255.68	260.909	46.635	166.474	280.975	85.0952	160.467	148.598	62.5943	159.604	211.428	53.2376	236.295	88.2656	30.8695	187.043	220.093	40.7712	212.182	123.431	82.3902				141.404	198.835	39.1351	109.892	238.733	59.781	264.569	60.2392	51.7339	269.44	98.6253	56.6778
	122.4	316.086	115.279	83.0208	147.936	238.291	81.8603	177.968	207.492	33.6465	244.824	201.05	62.0968	253.957	260.439	45.728	167.832	279.793	86.1328	159.54	147.133	62.2929	160.474	213.924	52.9411	237.408	90.3155	32.1665	187.238	222.876	40.369	214.071	125.775	82.0959	72.9522	268.449	74.2028	140.712	199.764	39.5535				263.105	59.1742	52.4241	266.143	97.1363	54.6302
	124.8	318.697	115.714	84.1841	147.893	237.5	81.0308	177.706	208.811	34.6785	244.889	199.53	61.9604	252.591	259.245	44.3624	168.477	278.378	87.7757	159.028	146.087	61.7543	161.025	214.659	51.6942	237.558	92.7263	32.8042	188.263	226.008	38.8528	217.192	125.842	83.3989				138.765	200.901	40.996	109.142	240.764	60.7238	262.961	58.8183	52.1888
	127.2	320.305	115.95	87.3691	148.144	236.82	81.036	178.208	210.182	36.1048	245.025	198.752	61.2324	250.491	258.302	43.4895	170.166	276.715	90.0174	157.843	145.299	60.3054	161.415	213.965	50.482	237.167	93.1592	34.0472	189.044	229.336	37.084	219.076	123.641	82.7382	70.6733	267.77	73.9825	137.976	202.64	42.3946	108.748	241.403	60.6101	262.624	56.8271	51.1727	265.174	96.0249	51.8274
	129.6	321.003	116.395	89.327	147.73	235.632	82.0246	178.038	209.792	35.3306	244.944	198.636	61.6424	250.494	256.062	43.0125	171.91	276.858	91.0572	157.833	144.703	59.7	161.841	213.608	47.9973	237.421	93.5181	34.9133	189.533	232.462	37.5029				69.0552	266.658	73.8725				107.303	240.939	59.9234	262.965	55.1601	49.752	264.954	93.4675	47.8414
	132	320.788	117.598	91.1038	147.764	233.784	81.6218	178.2	209.149	34.712	245.506	198.887	60.5441	251.229	253.865	44.2176	174.523	278.318	90.6961	158.296	145.086	58.9004	161.959	213.094	46.7236	237.081	93.3561	36.2881	189.142	234.413	37.8098	220.369	120.503	82.1321	68.7543	264.874	75.0325	135.575	204.431	44.0662	104.071	240.064	60.2666	262.848	52.3357	48.5627	265.344	94.1039	44.8645
	134.4	318.912	120.083	90.1138	147.606	232.86	82.2459	179.224	205.723	34.1416	245.905	197.55	60.1293	253.186	252.3	45.8753	175.004	279.351	89.5645	157.881	144.566	58.3046	160.202	213.445	46.7581	237.93	93.6241	36.2223	186.421	234.811	37.7214	220.136	118.355	81.2339	69.5988	263.206	73.8768	133.719	206.161	44.3496	101.047	239.869	61.0612	263.504	50.2246	47.196	263.359	95.7122	42.4088
	136.8	317.061	122.457	90.6743	147.445	233.055	81.8005	180.823	204.013	34.092	246.48	196.361	59.2344	253.229	251.854	46.9145	175.085	277.871	88.7812	157.25	143.314	57.2482	158.05	214.09	47.6381	236.465	93.317	35.7555	184.709	233.319	36.397	219.89	117.077	83.3787							99.2411	240.015	61.9869	262.882	47.9546	47.4587	261.582	96.2345	41.1755
	139.2	314.366	122.088	91.4898	145.935	234.261	81.5953	181.611	201.189	34.405	247.42	196.593	60.4655	253.317	251.608	46.7391				158.224	141.041	56.7948	155.623	214.988	47.95	235.63	92.5416	35.9176	181.925	231.103	35.8656	219.255	116.452	85.0778	71.1765	260.585	70.2426	132.194	206.653	43.0251	98.5038	239.627	62.0368	261.554	44.443	48.9001	261.821	96.4193	41.356
	141.6	314.011	119.213	93.3174	143.713	236.11	80.5862	181.921	200.046	33.4857	249.237	199.005	61.8649	254.436	249.481	44.5728	174.409	277.501	89.7373	159.86	140.717	57.3343	154.911	214.921	47.5043	233.584	91.7867	36.5464	181.681	229.468	36.4222	218.675	115.513	86.0811	70.883	259.986	67.0978	130.93	207.524	41.9628	97.5716	239.6	60.9326				264.137	94.695	41.5301
	144	314.24	116.052	93.5632	141.842	237.514	80.4737	182.74	198.274	33.6949	250.176	201.575	60.545	255.806	247.487	43.8058	173.206	277.549	90.8165	160.668	140.134	57.9835	156.573	214.818	44.885	232.07	91.0521	37.5973	181.636	228.568	37.5253	217.948	114.449	84.7974	71.043	258.967	66.4938	130.521	207.39	41.4937	98.2261	239.046	59.6846	260.052	41.1074	50.4823
	146.4	316.946	115.069	93.6822	141.395	238.947	81.2908	185.781	197.568	35.1612				256.733	245.469	43.699	171.793	278.227	91.5237	159.887	139.924	58.4376				230.996	91.8859	37.4352	182.421	228.006	37.5615	216.375	113.101	82.8846				130.879	208.684	41.6942	99.4632	239.137	58.9871	260.136	38.5914	50.9322	265.658	95.311	41.2119
	148.8	319.374	113.801	92.342	141.482	239.345	82.7252				249.973	203.331	60.5717	257.242	244.506	44.0792	171.335	279.041	91.07	158.302	139.443	58.6462	159.095	213.597	42.619	230.664	92.5423	37.6812	182.421	226.861	35.8223	216.712	112.604	81.0474	70.5651	260.58	66.3825	133.033	209.699	40.686	100.185	238.963	59.7672	260.674	39.0155	50.3348	264.992	95.6414	41.4447
	151.2	319.543	111.261	92.1056	141.483	240.088	84.1099	187.965	198.73	36.9518	248.563	203.945	61.6234	260.029	244.596	43.4594	171.816	278.849	90.2818	155.916	140.01	58.9106	161.323	212.982	40.6267	229.701	92.8292	37.8363	181.656	224.626	34.0773	217.951	112.011	79.4415				134.906	210.987	40.4809	100.394	236.641	61.1913	260.404	39.8251	50.5671	263.193	96.5973	40.9824
	153.6	318.786	108.767	91.9277	142.727	239.697	85.2536	188.751	198.294	37.4471	246.186	204.936	63.4742	262.137	244.272	44.7251	172.322	278.524	90.3577	152.982	140.468	59.4944	162.004	213.907	40.2454	228.959	91.6912	38.2204	181.066	223.399	33.0283	219.323	111.426	78.9021				135.881	211.635	39.5417	100.245	235.675	63.843				261.375	95.5595	40.532
	156	318.858	107.598	93.3578	144.591	238.574	85.3797	188.184	197.553	34.6209	243.861	204.354	63.451	262.361	245.021	46.7212	173.525	277.176	90.9521	152.362	141.758	59.7256	162.251	215.575	39.7615	227.516	91.6327	39.0166	179.942	222.531	33.5509	220.913	111.513	78.4576	71.7771	262.174	63.4546	134.463	211.664	39.6324	101.469	237.261	64.7757	259.427	40.3114	49.1101
	158.4	320.865	108.316	93.5756	145.934	236.941	85.0092	187.631	195.415	32.8302				261.723	244.634	47.9436	173.667	276.896	92.0347	152.747	143.076	58.503				227.423	91.1426	38.9497	178.461	221.95	34.0515							132.9	212.005	39.1186				257.811	37.7432	46.8269	261.154	94.2772	39.1018
	160.8	322.627	108.374	91.4011	145.182	236.398	84.0705	187.192	194.077	31.865	242.067	203.988	62.089				172.069	277.161	91.6825	155.211	144.511	56.4308	161.525	217.331	39.573	226.016	92.1652	37.8402	176.733	220.76	34.2258	223.327	112.457	78.9201	71.0842	264.373	61.4053	131.24	210.882	39.1698	103.311	241.388	64.6006	256.95	36.2269	44.4447	259.575	94.4023	38.173
	163.2	321.328	107.295	90.2037	144.504	237.46	83.3142	186.337	194.44	33.3992	240.282	203.72	61.4503	261.771	244.923	47.9644	168.32	277.205	91.6482	157.374	145.008	54.5836	161.027	217.489	39.208				176.098	219.606	35.3344	225.871	112.999	79.9763	71.5067	264.799	61.3699	132.088	210.784	38.9586	107.471	245.484	63.0832	256.53	33.7849	42.4921	258.988	94.1869	37.7716
	165.6	321.631	106.336	87.7124	143.865	237.731	82.4838	185.214	194.387	33.6786	239.747	205.39	61.0792	263.138	244.684	49.4431	164.495	276.064	91.6832	158.81	145.804	53.2669	160.753	217.822	39.1583	224.53	92.7363	37.7156	174.193	219.298	36.6854	226.153	114.28	80.9799	71.7644	264.168	62.7705	132.927	208.196	39.3506				256.775	34.1821	41.4106	257.073	95.4617	38.5947
	168	320.599	105.296	87.5162	143.757	237.974	82.5458	184.687	196.175	34.2364	240.306	207.656	60.2287	264.011	243.657	51.4918	162.11	274.33	92.7089	159.086	145.928	51.3377	161.02	218.81	39.2947	223.897	95.2304	38.4235	172.663	219.658	39.2203	225.258	115.379	81.6959	72.1051	264.345	62.6507				110.254	248.383	62.5743	257.533	34.3224	40.4343	257.07	96.4085	38.4768
	170.4	321.967	105.974	86.2321	144.489	237.351	83.241	182.637	196.55	35.146	241.809	208.441	60.9666	264.988	243.706	52.8431	162.902	272.506	92.7363	158.244	144.678	49.0918	161.665	218.465	39.2887	224.238	96.6547	40.2312	170.953	221.195	40.4334	222.885	116.496	81.5431	72.144	265.851	61.3787							257.596	35.9571	40.1574	256.193	99.4074	37.2318
	172.8	321.583	106.345	86.1291	145.954	237.599	83.5618				241.848	208.715	61.9237	266.013	243.895	52.6684	164.626	272.299	91.1977	158.925	142.659	47.2727	162.426	217.379	39.8383	224.045	97.2743	40.6553	170.731	223.756	41.0671	221.685	115.438	80.8989	73.2866	266.417	60.6563	134.445	205.309	39.9735	112.063	251.612	61.8091	257.821	36.1363	40.0482	255.064	101.345	36.2201
	175.2	322.668	105.19	87.2228	147.742	238.192	81.8626	180.407	197.994	36.295	242.015	207.641	63.3075	265.888	243.675	52.5524	168.384	271.929	90.4079	159.449	141.376	46.5345	162.689	215.388	40.6667	223.128	98.313	40.743	170.476	225.517	40.3135	221.832	114.946	80.2148	75.1864	266.961	61.3035				111.249	254.367	61.551	257.58	35.5856	40.4703	252.515	103.092	34.8208
	177.6	323.078	104.036	87.6899	148.372	238.429	79.5339	178.453	197.981	37.6769	241.018	207.903	64.501	265.412	242.413	54.0299	169.714	272.66	88.7549	161.113	140.17	45.1695	161.002	214.582	41.8386	222.614	100.363	39.9172	169.382	224.684	39.2354	223.235	114.917	81.6581	76.7731	268.259	61.2938	135.257	202.273	41.0863	112.917	255.257	60.3719	258.775	34.3899	41.1242	250.613	102.881	34.491
	180	323.962	103.702	86.8034	148.503	237.732	78.2998	177.706	198.298	36.4886	239.704	208.528	65.9555	264.313	239.993	56.2079	171.75	273.469	88.655	161.552	139.065	44.2075				222.07	102.051	38.8214	167.847	221.603	38.9067	225.123	114.021	82.5568	77.212	270.236	61.1552	137.109	201.89	42.2138	114.885	255.438	60.0323	257.771	33.3202	43.8796	249.63	103.118	32.8069
	182.4	324.15	104.753	84.5797	149.174	236.193	78.3127	175.546	197.814	35.8773	237.714	207.313	66.1527	263.557	238.913	57.3887	171.068	274.341	85.6994	162.937	138.403	43.4829	157.259	215.356	42.7957	220.18	102.603	38.9142	167.401	218.951	39.8244	225.133	112.748	85.6702	77.8454	272.243	59.4299	137.544	202.819	42.6846	117.502	255.128	59.2444				250.22	101.583	31.6436
	184.8	324.177	106.059	82.3138	150.091	235.912	79.6843	173.252	198.95	35.5836				261.835	238.808	57.28	169.617	274.985	82.4215	163.133	138.823	44.8715	154.674	216.309	43.4037	218.735	102.494	39.6092	168.153	219.537	40.3963	224.792	111.842	86.0521	79.3138	273.944	59.2424	137.645	203.472	42.9187							250.076	102.251	31.4111
	187.2	324.403	106.845	81.7657	151.691	236.894	80.6971	170.891	200.611	36.7094	237.322	205.381	65.5389	261.338	240.555	55.4934	166.963	276.003	79.789	162.7	138.726	46.7532	153.281	216.612	42.8308	218.163	105.527	40.6253	168.69	221.568	40.2294	222.623	112.72	87.573	80.9206	275.166	57.9041	138.411	204.633	42.4575	118.723	254.677	59.1885				248.034	101.857	30.4082
	189.6	324.153	107.621	81.6705	152.706	236.821	81.518	169.572	201.754	38.4799	236.805	203.146	65.4916	261.588	242.324	54.6663	165.14	276.821	75.5801	162.158	138.02	47.7324	153.41	216.238	42.1778	219.013	108.939	40.4448	168.109	223.373	39.4323	220.934	114.126	85.6583	82.3758	275.111	56.3278				118.701	253.983	59.343				246.121	101.169	29.2781
	192	323.466	107.963	82.8772	153.504	235.786	81.0402	168.781	201.534	40.1194	235.894	203.629	66.712	262.229	243.91	52.337				162.424	137.54	47.1991	152.16	215.265	40.7783	219.25	111.924	40.6721	164.828	223.728	38.7278	219.677	116.099	83.7552	82.1968	274.142	53.1683	139.593	205.455	42.3126	118.479	253.765	58.8188	255.583	32.0074	46.1216	244.727	99.4951	28.0709
	194.4	322.026	108.3	84.6356	153.165	233.932	80.5124	169.143	201.018	42.0809	234.528	204.038	68.9738	261.982	245.093	51.1902	164.197	277.256	74.1625	162.221	137.46	47.2313	150.106	214.413	40.8137	219.747	111.136	39.4031	162.754	223.643	38.1647	217.795	117.382	81.279	83.427	273.978	50.3371	141.136	206.905	42.3639	119.056	253.625	57.5767	251.766	30.7361	49.3149	245.147	98.0477	28.7159
	196.8	321.909	108.335	84.1318				169.956	201.285	43.6105	233.841	204.47	72.185	259.985	247.023	49.8725	163.732	275.592	71.8503	159.886	138.021	48.2797	148.438	212.688	40.0078	219.683	109.392	39.8934	160.734	224.217	37.0234	216.241	117.639	78.5923	82.1615	273.384	48.9866	138.643	208.193	41.9077	119.698	253.491	54.758	250.372	30.9848	50.0907	246.162	99.708	30.2825
	199.2	323.174	107.798	83.7166	152.968	233.532	80.7505	170.2	200.541	44.4388	233.501	203.835	75.5499	259.492	247.637	49.3484	164.334	275.022	72.6139				148.031	210.813	38.8869	219.788	106.189	40.4066	161.818	224.84	37.0059	214.161	118.059	78.5971	81.6299	272.044	47.5902				120.289	252.949	54.0484	250.257	30.264	50.911	247.18	99.6414	31.6405
	201.6	323.911	106.636	81.4357	153.914	234.305	81.579	169.757	200.374	45.7084	233.297	203.269	78.2251				164.468	274.857	71.7263	156.1	137.545	49.5262	149.454	208.918	37.7105	219.552	103.29	42.5863	163.977	224.292	37.3851	213.178	118.693	78.9629	80.4283	269.903	46.4818	137.044	209.936	42.5539	118.891	251.079	53.6906	250.701	30.3741	50.8055	248.136	98.4766	32.5714
	204	323.591	105.798	81.6497	154.552	235.62	82.4083	169.504	200.492	47.3484	233.852	203.216	79.5533	258.431	247.362	49.3809	165.054	276.761	71.0174	153.121	136.515	50.1516	148.924	207.623	37.7747	218.28	101.305	44.4569	164.711	223.259	39.1383				81.9329	268.089	45.2218	134.853	210.452	44.7147	117.745	249.459	54.4221	249.477	31.082	51.5427
	206.4	322.705	104.711	81.047	155.287	236.929	83.2465	169.259	201.7	49.4025	234.424	204.466	79.1827	258.478	245.314	49.3276				151.302	135.014	51.2688	148.646	205.706	37.1805	218.253	100.659	44.8927	165.282	223.772	40.0345	212.139	120.69	80.878	84.0972	267.015	45.8933	137.316	209.933	47.3699	116.694	247.338	53.852	247.744	33.5244	52.2879	249.026	95.8381	33.7869
	208.8	322.023	104.415	81.7968	154.193	236.358	83.8221	170.48	202.228	50.0771	234.336	205.938	77.8618	258.212	243.952	49.6486	164.666	278.008	71.0291	149.824	133.788	52.1952	147.024	204.245	36.1781	219.008	101.355	45.4254				211.573	120.491	81.2802	86.3079	266.867	47.6979				117.112	248.602	54.7337	245.054	34.976	53.5475	249.698	93.8761	36.3252
	211.2	321.977	104.149	80.4505	154.125	233.79	83.5867	171.193	202.331	49.4806	233.323	206.976	77.2723	258.383	242.887	49.6115	164.187	277.694	71.6865	149.047	133.85	53.9597	147.125	202.63	33.9922	220.85	101.599	44.8494	164.806	227.544	39.7482	209.722	120.994	81.4698	87.6954	268.5	49.3413				118.922	249.258	55.2633				250.268	91.9643	36.4318
	213.6	321.394	104.171	78.927	152.869	230.593	84.0496	171.18	203.98	49.7891	230.344	208.195	78.065	258.136	243.511	49.081	162.603	276.154	73.7945	147.938	134.419	54.4239	147.054	202.271	32.4114	222.393	102.6	46.421	166.965	231.213	37.116	208.521	120.003	81.4659	88.2186	269.378	50.0304	141.154	208.788	50.1094	120.671	250.411	55.4631	242.977	34.3705	55.1419	249.549	90.4224	36.562
	216	320.035	102.064	76.9844	152.819	228.689	84.29	170.594	205.494	51.6766	227.816	208.721	78.6825	256.349	242.987	48.8387	160.522	276.065	75.3614	146.675	135.635	55.247	147.661	202.148	30.517	224.835	102.408	48.6975	168.383	232.602	34.6603				87.5269	270.289	49.0067	144.752	208.724	51.6512	121.157	250.338	53.8076	241.112	33.8328	56.9339	248.84	89.8076	34.4803
	218.4	318.601	100.77	77.6086	152.814	227.741	84.842	169.374	207.561	53.4332	224.595	209.011	77.4542	255.516	243.477	49.5302	160.279	276.578	76.3775	144.061	134.885	54.4177	147.026	200.968	29.5049	227.347	103.059	52.0512	169.506	230.928	32.3755	206.877	121.101	80.7949	85.4934	269.898	47.4849	145.672	209.216	53.3079	120.361	249.545	53.7154	240.716	34.0207	58.2079
	220.8	317.367	97.5156	77.8058	153.2	226.835	84.0556	169.245	206.61	53.7891	222.943	207.704	76.6773	256.69	243.723	50.3325	161.923	277.7	75.9342	142.239	133.368	53.1888	146.632	199.942	29.5075	229.772	103.229	54.9613	170.182	228.392	32.4759	206.375	121.781	81.6844	81.3914	270.278	46.49	144.827	209.626	53.1254				240.264	35.0362	58.5838	248.454	89.9162	34.2894
	223.2	317.719	95.3464	78.0125	153.887	226.298	83.1267	167.49	205.331	53.6292	220.057	206.458	77.0004	259.949	244.734	50.862	163.384	277.578	75.8445	140.738	131.66	51.4749	147.012	199.063	29.8333	231.139	106	56.9791	170.928	225.758	32.1815	204.82	123.789	82.1592				145.038	209.338	52.1638	119.959	248.46	54.5092	240.296	35.9957	58.3367	248.455	89.2991	33.4216
	225.6	318.669	92.4102	76.6631	152.924	226.29	82.9146	166.756	203.741	54.1812	217.863	205.668	78.2403	261.829	244.956	50.2279	162.651	277.59	76.6971	140.273	131.699	49.9683	148.182	200.145	30.9119	232.649	107.417	56.9842	171.807	223.803	32.0669	203.425	126.226	83.1564	78.6538	270.403	46.9815	145.035	207.92	50.709	120.491	247.57	55.39	239.098	37.9069	58.3332	249.559	89.864	32.014
	228	318.804	91.5103	76.2019	153.06	226.994	83.589	164.651	204.018	54.4461	216.308	205.361	78.4642	263.049	244.367	49.3628	161.639	276.248	77.9724	140.042	131.877	48.8164	149.347	202.125	32.0444	233.342	108.144	56.3412	171.478	221.201	31.144	203.232	127.832	81.1218	77.8061	269.963	47.7723	144.708	206.256	50.0147	120.293	249.275	55.1933	237.849	38.5819	58.3238	250.516	91.4428	30.6868
	230.4	318.596	92.4169	74.4716	151.593	228.068	85.3817	164.501	204.201	52.8229	215.945	205.291	77.4311	264.138	243.875	46.8216	161.502	273.299	78.9525				148.663	203.728	33.2748	234.133	107.813	56.8919	170.649	220.371	30.5422	203.208	128.664	80.2804	78.8371	269.011	48.8107	143.889	205.467	49.7151				236.329	39.2825	58.5077	250.482	92.8308	29.9238
	232.8	317.921	94.0874	71.7013	150.954	229.769	87.6554	163.518	203.918	51.3727	216.099	204.857	75.0067	265.189	243.117	44.2269	162.06	270.518	79.8771	139.502	132.508	49.3648	147.833	204.57	33.3047				169.205	220.463	29.8256				77.6863	268.288	49.6855	143.184	204.409	49.8271	119.324	252.284	55.7978	235.134	37.0822	59.5453	248.056	92.0852	30.5528
	235.2	318.602	95.729	68.3085	148.771	231.727	89.9564	163.812	203.382	51.1526	215.745	204.49	74.6877	265.726	242.384	42.3284	162.249	269.645	77.6562	139.983	132.748	50.2911	147.516	204.894	38.9945	235.331	108.724	58.1685	167.25	222.575	28.7487	203.511	128.481	79.7046	75.3596	268.628	50.7965	144.063	204.406	51.042				234.715	35.9179	59.947	244.933	90.5517	31.533
	237.6	319.056	97.1953	66.5499	146.963	232.85	91.6654	163.071	203.829	53.6856	215.357	204.23	75.7018	264.848	241.868	41.903	163.477	270.825	76.7166	141.428	133.373	51.5406	148.671	205.788	50.7219	234.546	111.367	59.3139	167.233	221.939	28.6493	202.325	128.509	79.6025	74.3287	270.032	49.64	144.766	202.966	53.8004	118.881	254.728	57.0301	234.378	33.5528	61.1848	242.402	90.7869	31.985
	240	319.213	99.2578	66.4858	145.251	233.741	92.57	163.103	204.95	56.9357	214.623	203.936	78.4804	264.506	241.129	41.3521	165.68	272.311	76.4986							231.497	114.64	58.9889	169.234	218.941	29.5925	200.928	127.957	78.5417	75.8137	271.977	46.5534	144.871	202.023	58.3594	120.425	255.69	58.5772	234.582	31.9471	61.8704	240.626	93.1008	31.7436
Figure 6C
	Time (s)	x (um)	y (um)	z (um)
	2.4	48.402	177.37	92.378
	4.8	47.664	181.03	91.818
	7.2	46.905	183.66	91.335
	9.6	46.685	184.39	90.347
	12	45.693	183.49	91.708
	14.4	45.679	181.6	92.287
	16.8	45.909	178.87	93.443
	19.2	47.996	177.13	91.938
	21.6	49.655	176.83	91.626
	24	51.701	176.38	91.495
	26.4	50.855	174.69	91.647
	28.8	51.083	171.45	91.849
	31.2	49.472	170.48	90.213
	33.6	48.977	169.82	90.58
	36	46.226	169.01	90.45
	38.4	43.497	167.02	91.638
	40.8	40.944	167.19	91.604
	43.2	39.954	168.05	89.894
	45.6	40.159	168.91	90.075
	48	39.879	169.12	89.316
	50.4	39.388	168.39	89.914
	52.8	39.878	168.16	89.233
	55.2	40.404	167.55	90.232
	57.6	40.042	168.19	92.164
	60	40.385	168.91	93.873
	62.4	40.175	170.1	94.44
	64.8	41.281	171.55	94.428
	67.2	41.405	172.37	94.482
	69.6	44.236	173	94.724
	72	46.826	172.86	94.403
	74.4	49.704	173.31	92.583
	76.8	52.915	174.24	90.782
	79.2	55.938	175.32	89.321
	81.6	58.235	176.75	89.086
	84	57.521	176.51	89.266
	86.4	57.533	176.21	90.309
	88.8	57.383	176.31	91.51
	91.2	58.621	176.59	91.137
	93.6	59.269	175.33	89.978
	96	59.498	174.38	89.036
	98.4	59.391	173.96	87.639
	100.8	58.293	174.9	85.093
	103.2	57.386	174.38	81.975
	105.6	55.069	174.51	81.316
	108	52.311	176.01	81.407
	110.4	49.891	177.81	79.226
	117.6	48.812	179.4	74.959
	120	49.849	177.34	69.495
	124.8	48.719	178.35	65.638
	139.2	47.146	178.75	61.674
	144	45.614	181.57	59.461
	146.4	42.065	182.15	58.228
	153.6	39.198	180.81	59.084
	158.4	35.502	180.21	59.456
	165.6	36.414	176.95	59.182
	175.2	37.175	176.1	56.475
	184.8	38.116	174.33	54.237
	187.2	38.169	174.89	53.743
	189.6	38.156	174.98	53.099
	199.2	35.649	175.04	48.567
	208.8	34.38	174.3	43.709
	213.6	33.13	174.98	40.028
	216	35.378	176.75	39.762
	218.4	35.367	178.23	37.158
	220.8	35.221	178.64	36.597
	223.2	34.735	179.82	36.767
	225.6	34.513	182.62	38.652
	232.8	33.976	186.02	36.454
	237.6	32.303	188.76	31.061
Figure 6D
	Histogram			Dashed line
	Bin centers	Bar height		x	y
	59	0.0851		80.2128	0
	69	0.2128		80.2128	0.4
	79	0.2979
	89	0.1915
	99	0.2128
Figure 6E
	Time lag (s)	MSD x		MSD y		MSD z			Time lag (s)	Fit x	Fit y	Fit z		Dx (um^2/s)	Dy (um^2/s)	Dz (um^2/s)		sigmax (um)	sigmay (um)	sigmaz (um)
		Mean	Std	Mean	Std	Mean	Std		0	0.0867336	-0.015511	1.39288		1.03288	1.02827	0.8284		0.425539	0.359648	0.898272
	2.4	5.02925	1.00594	4.94308	0.920174	5.22054	1.7191		2.4	5.04453	4.92018	5.3692
	4.8	10.0425	2.3135	9.86534	2.07297	9.5324	2.37058		4.8	10.0023	9.85587	9.34552
	7.2	14.9258	4.12853	14.7039	3.12707	13.394	3.71425		7.2	14.9601	14.7916	13.3218
	9.6	19.9275	6.46998	19.7825	4.63427	17.1877	5.59126		9.6	19.9179	19.7272	17.2982
	12	25.241	8.95236	25.5896	6.34374	21.0094	7.11203
	14.4	30.7031	12.191	31.0202	8.32545	25.2347	9.24647
	16.8	35.9139	14.9801	36.3703	10.9152	29.4041	10.3099
	19.2	41.7404	18.696	42.2402	13.8967	33.9634	11.9329
	21.6	47.263	22.2268	48.561	17.3059	38.1671	14.4921
	24	52.0013	25.4071	54.6306	20.6047	42.2092	17.1943
	26.4	57.2168	29.0488	59.7854	24.3115	46.7965	19.3681
	28.8	62.2488	33.0104	65.7058	28.2349	50.9996	22.0909
	31.2	66.6503	37.0472	70.5658	32.7567	54.7231	23.3113
	33.6	71.6029	40.4304	76.1513	38.0623	58.8622	26.17
[truncated: 93 more columns]
