# Supplementary material for: Depth-enhanced high-throughput microscopy by compact PSF engineering
Source: Nat Commun. 2024 Jun 7;15:4861. doi: 10.1038/s41467-024-48502-y (PMC11161645; doi:10.1038/s41467-024-48502-y)
Supplement: Supplementary file 10 — Source Data [file 41467_2024_48502_MOESM10_ESM.zip › Source Data/SupplementaryFigure4_SourceDataFile.xlsx]

## Sheet: Sheet1
Supplementary figure 4
		z (um)	𝜎 - Standard (um)	𝜎 -EDOF (um)			sigma focus (um)	DoF (um)
	Fig 4A	-40	9.52026	3.11149		Fig 4B	0.715511	0
		-39	8.64586	2.99415			0.815511	0
		-38	8.02076	2.90282			0.915511	0
		-37	7.49052	2.77804			1.01551	0
		-36	7.00103	2.71593			1.11551	0
		-35	6.6043	2.64137			1.21551	1.10526
		-34	6.20908	2.51938			1.31551	1.55
		-33	5.89059	2.42581			1.41551	1.7619
		-32	5.56835	2.34104			1.51551	1.78261
		-31	5.27623	2.26214			1.61551	1.875
		-30	5.03019	2.16963			1.71551	1.96
		-29	4.77174	2.11465			1.81551	1.92593
		-28	4.53704	2.0131			1.91551	1.96429
		-27	4.31356	1.93036			2.01551	2
		-26	4.09183	1.86898			2.11551	1.93548
		-25	3.89341	1.80939			2.21551	2
		-24	3.68989	1.73944			2.31551	1.93939
		-23	3.49479	1.68491			2.41551	1.94118
		-22	3.31369	1.63386			2.51551	1.97143
		-21	3.13541	1.58124			2.61551	1.89189
		-20	2.95661	1.53101			2.71551	1.94595
		-19	2.7752	1.48712			2.81551	1.92308
		-18	2.60335	1.44912			2.91551	1.97436
		-17	2.43084	1.40806			3.01551	1.92683
		-16	2.26854	1.37101			3.11551	1.92857
		-15	2.10266	1.33713			3.21551	1.93023
		-14	1.9426	1.30774			3.31551	1.88889
		-13	1.78035	1.29013			3.41551	1.93333
		-12	1.62257	1.26436			3.51551	1.89362
		-11	1.47019	1.24558			3.61551	1.91489
		-10	1.32247	1.22267			3.71551	1.87755
		-9	1.18623	1.21004			3.81551	1.91837
		-8	1.05794	1.19612			3.91551	1.88235
		-7	0.94647	1.1811
		-6	0.851694	1.17492
		-5	0.777939	1.17047
		-4	0.723069	1.15673
		-3	0.679098	1.15277
		-2	0.649703	1.14934
		-1	0.633499	1.14282
		0	0.615511	1.14463
		1	0.628128	1.1431
		2	0.641437	1.14622
		3	0.664575	1.14305
		4	0.701484	1.1513
		5	0.751065	1.15514
		6	0.824071	1.15713
		7	0.913849	1.17128
		8	1.02382	1.17411
		9	1.15201	1.18499
		10	1.28336	1.19833
		11	1.42885	1.21074
		12	1.58604	1.22881
		13	1.74608	1.24561
		14	1.9122	1.26764
		15	2.06957	1.28765
		16	2.23947	1.3109
		17	2.41247	1.34456
		18	2.5771	1.37567
		19	2.75279	1.40862
		20	2.92216	1.44809
		21	3.09617	1.49112
		22	3.27903	1.53394
		23	3.46272	1.58669
		24	3.64377	1.64047
		25	3.84913	1.70287
		26	4.04149	1.75428
		27	4.26209	1.83248
		28	4.46265	1.89884
		29	4.70383	1.98086
		30	4.95046	2.06198
		31	5.20114	2.13835
		32	5.46697	2.22191
		33	5.79493	2.32378
		34	6.11735	2.4181
		35	6.49232	2.51442
		36	6.93998	2.62189
		37	7.41151	2.71589
		38	7.97464	2.84146
		39	8.72661	2.94609
		40	9.48062	3.05205
