# Supplementary material for: Depth-enhanced high-throughput microscopy by compact PSF engineering
Source: Nat Commun. 2024 Jun 7;15:4861. doi: 10.1038/s41467-024-48502-y (PMC11161645; doi:10.1038/s41467-024-48502-y)
Supplement: Supplementary file 10 — Source Data [file 41467_2024_48502_MOESM10_ESM.zip › Source Data/Figure2_SourceDataFile.xlsx]

## Sheet: Sheet1
Figure 2
	Figure 2B		z (um)	𝜎 - Standard (um)	𝜎 -EDOF (um)		Figure 2E		x (um)	Intensity - Standard	Intensity - EDOF
			-40	9.52026	3.11149			Raw data - plot 1	-6.446	0	0.08
			-39	8.64586	2.99415				-5.274	0.04	0.07
			-38	8.02076	2.90282				-4.102	0.06	0.12
			-37	7.49052	2.77804				-2.93	0.26	0.2
			-36	7.00103	2.71593				-1.758	0.81	0.48
			-35	6.6043	2.64137				-0.586	1	1
			-34	6.20908	2.51938				0.586	0.63	0.77
			-33	5.89059	2.42581				1.758	0.49	0.23
			-32	5.56835	2.34104				2.93	0.38	0.13
			-31	5.27623	2.26214				4.102	0.16	0.1
			-30	5.03019	2.16963				5.274	0	0.03
			-29	4.77174	2.11465				6.446	0.06	0
			-28	4.53704	2.0131
			-27	4.31356	1.93036			Raw data - plot 2	-6.446	0	0
			-26	4.09183	1.86898				-5.274	0.01	0.03
			-25	3.89341	1.80939				-4.102	0.01	0.03
			-24	3.68989	1.73944				-2.93	0.01	0.14
			-23	3.49479	1.68491				-1.758	0.03	0.36
			-22	3.31369	1.63386				-0.586	0.73	1
			-21	3.13541	1.58124				0.586	0.69	0.58
			-20	2.95661	1.53101				1.758	0.06	0.15
			-19	2.7752	1.48712				2.93	0.02	0.03
			-18	2.60335	1.44912				4.102	0.02	0.02
			-17	2.43084	1.40806				5.274	0.02	0.06
			-16	2.26854	1.37101				6.446	0.03	0.02
			-15	2.10266	1.33713
			-14	1.9426	1.30774			Raw data - plot 3	-6.446	0.01	0.02
			-13	1.78035	1.29013				-5.274	0.02	0.06
			-12	1.62257	1.26436				-4.102	0	0.03
			-11	1.47019	1.24558				-2.93	0.04	0.14
			-10	1.32247	1.22267				-1.758	0.4	0.26
			-9	1.18623	1.21004				-0.586	1	0.98
			-8	1.05794	1.19612				0.586	0.68	0.72
			-7	0.94647	1.1811				1.758	0.43	0.23
			-6	0.851694	1.17492				2.93	0.12	0
			-5	0.777939	1.17047				4.102	0.04	0.02
			-4	0.723069	1.15673				5.274	0.05	0
			-3	0.679098	1.15277				6.446	0.05	0
			-2	0.649703	1.14934
			-1	0.633499	1.14282			Raw data - plot 4	-6.446	0.12	0.07
			0	0.615511	1.14463				-5.274	0	0.04
			1	0.628128	1.1431				-4.102	0.36	0.11
			2	0.641437	1.14622				-2.93	0.92	0.13
			3	0.664575	1.14305				-1.758	1	0.39
			4	0.701484	1.1513				-0.586	0.48	1
			5	0.751065	1.15514				0.586	0.4	0.7
			6	0.824071	1.15713				1.758	0.44	0.2
			7	0.913849	1.17128				2.93	0.68	0.11
			8	1.02382	1.17411				4.102	0.72	0.02
			9	1.15201	1.18499				5.274	0.2	0
			10	1.28336	1.19833				6.446	0.08	0.09
			11	1.42885	1.21074
			12	1.58604	1.22881			Raw data - plot 5	-6.446	0.21	0.25
			13	1.74608	1.24561				-5.274	0.64	0.05
			14	1.9122	1.26764				-4.102	1	0.35
			15	2.06957	1.28765				-2.93	0.29	0.4
			16	2.23947	1.3109				-1.758	0.5	0.75
			17	2.41247	1.34456				-0.586	0.14	1
			18	2.5771	1.37567				0.586	0.14	0.7
			19	2.75279	1.40862				1.758	0.21	0.3
			20	2.92216	1.44809				2.93	0	0.3
			21	3.09617	1.49112				4.102	0	0.1
			22	3.27903	1.53394				5.274	0.43	0.05
			23	3.46272	1.58669				6.446	0.21	0
			24	3.64377	1.64047
			25	3.84913	1.70287			Fitted curves	x (um)	Intensity - Standard	Intensity - EDOF
			26	4.04149	1.75428			Fitted curve - plot 1	-6.446		0.12
			27	4.26209	1.83248				-6.31578		0.12
			28	4.46265	1.89884				-6.18556		0.12
			29	4.70383	1.98086				-6.05533		0.12
			30	4.95046	2.06198				-5.92511		0.12
			31	5.20114	2.13835				-5.79489		0.12
			32	5.46697	2.22191				-5.66467		0.12
			33	5.79493	2.32378				-5.53444		0.12
			34	6.11735	2.4181				-5.40422		0.13
			35	6.49232	2.51442				-5.274		0.13
			36	6.93998	2.62189				-5.14378		0.13
			37	7.41151	2.71589				-5.01356		0.14
			38	7.97464	2.84146				-4.88333		0.15
			39	8.72661	2.94609				-4.75311		0.15
			40	9.48062	3.05205				-4.62289		0.16
									-4.49267		0.17
	Figure 2C		Bin Edge	Counts (Standard)	Counts (EDOF)				-4.36244		0.18
			0						-4.23222		0.2
			0.005	0	0				-4.102		0.21
			0.01	0	0				-3.97178		0.23
			0.015	0	0				-3.84156		0.25
			0.02	0	0				-3.71133		0.27
			0.025	0	0				-3.58111		0.29
			0.03	0	0				-3.45089		0.32
			0.035	0	0				-3.32067		0.35
			0.04	0	0				-3.19044		0.38
			0.045	0	0				-3.06022		0.41
			0.05	0	0				-2.93		0.45
			0.055	0	0				-2.79978		0.48
			0.06	0	0				-2.66956		0.52
			0.065	0	0				-2.53933		0.56
			0.07	0	0				-2.40911		0.6
			0.075	0	0				-2.27889		0.64
			0.08	0	0				-2.14867		0.68
			0.085	0	0				-2.01844		0.72
			0.09	0	0				-1.88822		0.76
			0.095	0	0				-1.758		0.79
			0.1	0	0				-1.62778		0.82
			0.105	0	0				-1.49756		0.85
			0.11	0	0				-1.36733		0.88
			0.115	0	0				-1.23711		0.9
			0.12	0	0				-1.10689		0.92
			0.125	0	0				-0.976667		0.93
			0.13	0	0				-0.846444		0.94
			0.135	0	0				-0.716222		0.94
			0.14	0	0				-0.586		0.94
			0.145	0	0				-0.455778		0.93
			0.15	0	0				-0.325556		0.92
			0.155	0	0				-0.195333		0.9
			0.16	0	0				-0.0651111		0.88
			0.165	0	0				0.0651111		0.85
			0.17	0	0				0.195333		0.82
			0.175	0	0				0.325556		0.79
			0.18	0	0				0.455778		0.75
			0.185	0	0				0.586		0.71
			0.19	0	0				0.716222		0.67
			0.195	0	0				0.846444		0.63
			0.2	0	0				0.976667		0.59
			0.205	0	0				1.10689		0.55
			0.21	0	0				1.23711		0.51
			0.215	0	0				1.36733		0.48
			0.22	0	0				1.49756		0.44
			0.225	0	0				1.62778		0.41
			0.23	0	0				1.758		0.37
			0.235	0	0				1.88822		0.34
			0.24	0	0				2.01844		0.31
			0.245	0	0				2.14867		0.29
			0.25	0	1				2.27889		0.26
			0.255	0	1				2.40911		0.24
			0.26	0	0				2.53933		0.22
			0.265	0	5				2.66956		0.21
			0.27	0	5				2.79978		0.19
			0.275	0	19				2.93		0.18
			0.28	0	13				3.06022		0.17
			0.285	0	11				3.19044		0.16
			0.29	0	5				3.32067		0.15
			0.295	6	3				3.45089		0.14
			0.3	8	4				3.58111		0.14
			0.305	8	0				3.71133		0.13
			0.31	4	1				3.84156		0.13
			0.315	0	0				3.97178		0.13
			0.32	0	0				4.102		0.12
			0.325	2	0				4.23222		0.12
			0.33	0	0				4.36244		0.12
			0.335	0	0				4.49267		0.12
			0.34	0	0				4.62289		0.12
			0.345	0	0				4.75311		0.12
			0.35	0	0				4.88333		0.12
			0.355	0	0				5.01356		0.12
			0.36	0	0				5.14378		0.11
			0.365	0	0				5.274		0.11
			0.37	0	0				5.40422		0.11
			0.375	0	0				5.53444		0.11
			0.38	0	0				5.66467		0.11
			0.385	0	0				5.79489		0.11
			0.39	0	0				5.92511		0.11
			0.395	0	0				6.05533		0.11
			0.4	0	0				6.18556		0.11
			0.405	0	0				6.31578		0.11
			0.41	0	0				6.446		0.11
			0.415	0	0
			0.42	0	0			Fitted curve - plot 2	-6.446		0.07
			0.425	0	0				-6.31578		0.07
			0.43	0	0				-6.18556		0.07
			0.435	0	0				-6.05533		0.07
			0.44	0	0				-5.92511		0.07
			0.445	0	0				-5.79489		0.07
			0.45	0	0				-5.66467		0.07
			0.455	0	0				-5.53444		0.07
			0.46	0	0				-5.40422		0.07
			0.465	0	0				-5.274		0.07
			0.47	0	0				-5.14378		0.07
			0.475	2	0				-5.01356		0.07
			0.48	2	0				-4.88333		0.07
			0.485	0	0				-4.75311		0.07
			0.49	0	0				-4.62289		0.07
			0.495	0	0				-4.49267		0.07
			0.5	0	0				-4.36244		0.07
			0.505	0	0				-4.23222		0.07
			0.51	0	0				-4.102		0.07
			0.515	0	0				-3.97178		0.07
			0.52	2	0				-3.84156		0.07
			0.525	0	0				-3.71133		0.07
			0.53	10	0				-3.58111		0.07
			0.535	6	0				-3.45089		0.07
			0.54	4	0				-3.32067		0.08
			0.545	18	0				-3.19044		0.08
			0.55	28	0				-3.06022		0.09
			0.555	56	0				-2.93		0.1
			0.56	130	0				-2.79978		0.11
			0.565	410	0				-2.66956		0.13
			0.57	1140	0				-2.53933		0.15
			0.575	2428	0				-2.40911		0.18
			0.58	4264	0				-2.27889		0.21
			0.585	6106	0				-2.14867		0.25
			0.59	8344	0				-2.01844		0.29
			0.595	9132	0				-1.88822		0.35
			0.6	10002	0				-1.758		0.41
			0.605	10062	0				-1.62778		0.47
			0.61	10346	0				-1.49756		0.55
			0.615	9880	0				-1.36733		0.62
			0.62	10028	0				-1.23711		0.69
			0.625	9830	0				-1.10689		0.77
			0.63	9448	0				-0.976667		0.84
			0.635	9270	0				-0.846444		0.9
			0.64	9038	0				-0.716222		0.95
			0.645	8748	0				-0.586		0.99
			0.65	8278	0				-0.455778		1.01
			0.655	8182	1				-0.325556		1.02
			0.66	7772	0				-0.195333		1.02
			0.665	7618	0				-0.0651111		0.99
			0.67	7332	0				0.0651111		0.96
			0.675	7168	0				0.195333		0.91
			0.68	7008	0				0.325556		0.85
			0.685	6978	0				0.455778		0.78
			0.69	6584	0				0.586		0.71
			0.695	6490	0				0.716222		0.63
			0.7	6298	0				0.846444		0.56
			0.705	6198	0				0.976667		0.49
			0.71	5996	0				1.10689		0.42
			0.715	5684	0				1.23711		0.36
			0.72	5392	1				1.36733		0.3
			0.725	5578	1				1.49756		0.26
			0.73	5372	0				1.62778		0.21
			0.735	5214	0				1.758		0.18
			0.74	4974	0				1.88822		0.15
			0.745	5124	1				2.01844		0.13
			0.75	4876	4				2.14867		0.11
			0.755	4772	3				2.27889		0.1
			0.76	4690	1				2.40911		0.09
			0.765	4372	5				2.53933		0.08
			0.77	4254	4				2.66956		0.08
			0.775	4278	4				2.79978		0.07
			0.78	4202	14				2.93		0.07
			0.785	4124	15				3.06022		0.07
			0.79	4056	15				3.19044		0.07
			0.795	4024	25				3.32067		0.07
			0.8	3904	34				3.45089		0.07
			0.805	3912	44				3.58111		0.07
			0.81	3852	53				3.71133		0.07
			0.815	3730	80				3.84156		0.07
			0.82	3632	101				3.97178		0.07
			0.825	3624	134				4.102		0.07
			0.83	3804	190				4.23222		0.07
			0.835	3756	186				4.36244		0.07
			0.84	3372	296				4.49267		0.07
			0.845	3584	387				4.62289		0.07
			0.85	3440	463				4.75311		0.07
			0.855	3520	605				4.88333		0.07
			0.86	3550	752				5.01356		0.07
			0.865	3350	984				5.14378		0.07
			0.87	3328	1134				5.274		0.07
			0.875	3334	1386				5.40422		0.07
			0.88	3252	1690				5.53444		0.07
			0.885	3186	2009				5.66467		0.07
			0.89	3076	2327				5.79489		0.07
			0.895	3206	2881				5.92511		0.07
			0.9	3236	3362				6.05533		0.07
			0.905	3116	3938				6.18556		0.07
			0.91	3034	4567				6.31578		0.07
			0.915	3084	5240				6.446		0.07
			0.92	2976	5819
			0.925	3064	6594			Fitted curve - plot 3	-6.446	0	0.03
			0.93	3026	7203				-6.31578	0	0.03
			0.935	3034	8099				-6.18556	0	0.03
			0.94	2888	8920				-6.05533	0	0.03
			0.945	2894	9586				-5.92511	0	0.03
			0.95	3014	10239				-5.79489	0	0.03
			0.955	2868	11197				-5.66467	0	0.03
			0.96	2900	11911				-5.53444	0	0.03
			0.965	3014	12599				-5.40422	0	0.03
			0.97	2744	13273				-5.274	0	0.03
			0.975	2788	14018				-5.14378	0	0.03
			0.98	2838	14498				-5.01356	0	0.03
			0.985	2858	15313				-4.88333	0	0.03
			0.99	2848	15550				-4.75311	0	0.03
			0.995	2792	16247				-4.62289	0	0.03
			1	2780	16393				-4.49267	0.01	0.03
			1.005	2714	16627				-4.36244	0.01	0.03
			1.01	2612	16814				-4.23222	0.01	0.03
			1.015	2776	16725				-4.102	0.01	0.03
			1.02	2824	16845				-3.97178	0.02	0.03
			1.025	2614	16858				-3.84156	0.02	0.03
			1.03	2790	16980				-3.71133	0.03	0.03
			1.035	2812	16792				-3.58111	0.03	0.03
			1.04	2680	16443				-3.45089	0.04	0.03
			1.045	2606	16257				-3.32067	0.05	0.04
			1.05	2614	16047				-3.19044	0.07	0.04
			1.055	2564	15982				-3.06022	0.08	0.04
			1.06	2748	15483				-2.93	0.1	0.05
			1.065	2726	15027				-2.79978	0.13	0.06
			1.07	2648	14575				-2.66956	0.15	0.07
			1.075	2580	14192				-2.53933	0.18	0.08
			1.08	2652	13520				-2.40911	0.22	0.1
			1.085	2486	13419				-2.27889	0.26	0.13
			1.09	2570	13150				-2.14867	0.3	0.16
			1.095	2626	12660				-2.01844	0.35	0.2
			1.1	2524	12206				-1.88822	0.4	0.25
			1.105	2314	11660				-1.758	0.45	0.3
			1.11	2484	11431				-1.62778	0.5	0.37
			1.115	2502	10849				-1.49756	0.56	0.43
			1.12	2564	10329				-1.36733	0.61	0.51
			1.125	2456	9988				-1.23711	0.67	0.59
			1.13	2548	9724				-1.10689	0.72	0.67
			1.135	2400	9501				-0.976667	0.77	0.75
			1.14	2516	9328				-0.846444	0.82	0.83
			1.145	2434	8704				-0.716222	0.85	0.89
			1.15	2376	8435				-0.586	0.89	0.95
			1.155	2340	8185				-0.455778	0.91	0.99
			1.16	2324	7869				-0.325556	0.93	1.02
			1.165	2356	7481				-0.195333	0.94	1.03
			1.17	2504	7328				-0.0651111	0.94	1.02
			1.175	2422	6991				0.0651111	0.93	1
			1.18	2364	6981				0.195333	0.91	0.96
			1.185	2336	6709				0.325556	0.89	0.9
			1.19	2252	6225				0.455778	0.85	0.83
			1.195	2432	6348				0.586	0.81	0.76
			1.2	2258	6008				0.716222	0.77	0.68
			1.205	2384	6087				0.846444	0.72	0.6
			1.21	2246	5820				0.976667	0.66	0.52
			1.215	2320	5678				1.10689	0.61	0.44
			1.22	2214	5647				1.23711	0.55	0.37
			1.225	2384	5365				1.36733	0.5	0.31
			1.23	2258	5033				1.49756	0.44	0.25
			1.235	2256	5051				1.62778	0.39	0.21
			1.24	2304	4830				1.758	0.34	0.17
			1.245	2366	4812				1.88822	0.3	0.13
			1.25	2342	4655				2.01844	0.25	0.11
			1.255	2190	4643				2.14867	0.22	0.09
			1.26	2164	4359				2.27889	0.18	0.07
			1.265	2080	4339				2.40911	0.15	0.06
			1.27	2150	4315				2.53933	0.13	0.05
			1.275	2084	4222				2.66956	0.1	0.04
			1.28	2086	4085				2.79978	0.08	0.04
			1.285	2168	4012				2.93	0.07	0.04
			1.29	2090	3833				3.06022	0.05	0.03
			1.295	2122	3771				3.19044	0.04	0.03
			1.3	2156	3663				3.32067	0.03	0.03
			1.305	1998	3600				3.45089	0.03	0.03
			1.31	2216	3588				3.58111	0.02	0.03
			1.315	2178	3457				3.71133	0.02	0.03
			1.32	2144	3471				3.84156	0.01	0.03
			1.325	2038	3370				3.97178	0.01	0.03
			1.33	2172	3295				4.102	0.01	0.03
			1.335	2188	3265				4.23222	0.01	0.03
			1.34	1936	3352				4.36244	0	0.03
			1.345	2080	3161				4.49267	0	0.03
			1.35	2062	3157				4.62289	0	0.03
			1.355	1958	3085				4.75311	0	0.03
			1.36	2092	2994				4.88333	0	0.03
			1.365	1896	2905				5.01356	0	0.03
			1.37	2076	2958				5.14378	0	0.03
			1.375	1978	2857				5.274	0	0.03
			1.38	1966	2830				5.40422	0	0.03
			1.385	2028	2742				5.53444	0	0.03
			1.39	1974	2727				5.66467	0	0.03
			1.395	2036	2731				5.79489	0	0.03
			1.4	2022	2566				5.92511	0	0.03
			1.405	2016	2631				6.05533	0	0.03
			1.41	2032	2666				6.18556	0	0.03
			1.415	1844	2555				6.31578	0	0.03
			1.42	1874	2551				6.446	0	0.03
			1.425	1980	2485
			1.43	1924	2453			Fitted curve - plot 4	-6.446	0	0.04
			1.435	1966	2394				-6.31578	0	0.04
			1.44	1964	2329				-6.18556	0	0.04
			1.445	1870	2328				-6.05533	0	0.04
			1.45	1896	2306				-5.92511	0	0.04
			1.455	1884	2215				-5.79489	0	0.04
			1.46	1928	2163				-5.66467	0	0.04
			1.465	1804	2294				-5.53444	0	0.04
			1.47	1908	2168				-5.40422	0	0.04
			1.475	1756	2194				-5.274	0	0.04
			1.48	1878	2183				-5.14378	0	0.04
			1.485	1780	2160				-5.01356	0	0.04
			1.49	1844	2027				-4.88333	0	0.04
			1.495	1854	2078				-4.75311	0	0.04
			1.5	1842	2076				-4.62289	0	0.04
			1.505	1824	2012				-4.49267	0	0.04
			1.51	1894	2013				-4.36244	0	0.04
			1.515	1810	2002				-4.23222	0	0.04
			1.52	1776	2010				-4.102	0	0.04
			1.525	1856	1925				-3.97178	0	0.04
			1.53	1788	1913				-3.84156	0	0.04
			1.535	1848	1870				-3.71133	0	0.04
			1.54	1884	1824				-3.58111	0	0.04
			1.545	1872	1854				-3.45089	0	0.05
			1.55	1790	1837				-3.32067	0	0.05
			1.555	1772	1938				-3.19044	0	0.05
			1.56	1672	1792				-3.06022	0	0.06
			1.565	1758	1801				-2.93	0	0.07
			1.57	1890	1781				-2.79978	0	0.08
			1.575	1714	1783				-2.66956	0	0.1
			1.58	1712	1775				-2.53933	0	0.12
			1.585	1730	1770				-2.40911	0	0.14
			1.59	1706	1769				-2.27889	0.01	0.18
			1.595	1782	1790				-2.14867	0.01	0.22
			1.6	1702	1709				-2.01844	0.02	0.27
			1.605	1694	1667				-1.88822	0.03	0.32
			1.61	1698	1711				-1.758	0.05	0.39
			1.615	1686	1667				-1.62778	0.07	0.46
			1.62	1704	1625				-1.49756	0.11	0.54
			1.625	1722	1631				-1.36733	0.16	0.62
			1.63	1688	1686				-1.23711	0.22	0.69
			1.635	1726	1618				-1.10689	0.3	0.77
			1.64	1850	1614				-0.976667	0.4	0.84
			1.645	1788	1563				-0.846444	0.5	0.9
			1.65	1628	1626				-0.716222	0.61	0.95
			1.655	1688	1655				-0.586	0.72	0.99
			1.66	1660	1617				-0.455778	0.83	1
			1.665	1698	1594				-0.325556	0.91	1
			1.67	1580	1596				-0.195333	0.97	0.98
			1.675	1704	1511				-0.0651111	1	0.94
			1.68	1684	1526				0.0651111	0.99	0.89
			1.685	1724	1509				0.195333	0.96	0.83
			1.69	1752	1586				0.325556	0.89	0.76
			1.695	1588	1568				0.455778	0.8	0.68
			1.7	1644	1547				0.586	0.69	0.6
			1.705	1614	1542				0.716222	0.58	0.52
			1.71	1622	1478				0.846444	0.47	0.44
			1.715	1628	1446				0.976667	0.37	0.37
			1.72	1672	1460				1.10689	0.28	0.31
			1.725	1748	1477				1.23711	0.2	0.25
			1.73	1634	1423				1.36733	0.14	0.21
			1.735	1656	1423				1.49756	0.1	0.17
			1.74	1616	1478				1.62778	0.07	0.14
			1.745	1680	1395				1.758	0.04	0.11
			1.75	1602	1503				1.88822	0.03	0.09
			1.755	1672	1457				2.01844	0.02	0.08
			1.76	1628	1423				2.14867	0.01	0.07
			1.765	1686	1416				2.27889	0.01	0.06
			1.77	1506	1384				2.40911	0	0.05
			1.775	1482	1393				2.53933	0	0.05
			1.78	1648	1339				2.66956	0	0.05
			1.785	1638	1424				2.79978	0	0.04
			1.79	1564	1358				2.93	0	0.04
			1.795	1532	1400				3.06022	0	0.04
			1.8	1540	1369				3.19044	0	0.04
			1.805	1616	1298				3.32067	0	0.04
			1.81	1526	1298				3.45089	0	0.04
			1.815	1670	1313				3.58111	0	0.04
			1.82	1646	1205				3.71133	0	0.04
			1.825	1492	1304				3.84156	0	0.04
			1.83	1504	1367				3.97178	0	0.04
			1.835	1582	1292				4.102	0	0.04
			1.84	1582	1294				4.23222	0	0.04
			1.845	1446	1293				4.36244	0	0.04
			1.85	1746	1276				4.49267	0	0.04
			1.855	1680	1257				4.62289	0	0.04
			1.86	1704	1234				4.75311	0	0.04
			1.865	1486	1282				4.88333	0	0.04
			1.87	1548	1249				5.01356	0	0.04
			1.875	1484	1228				5.14378	0	0.04
			1.88	1542	1229				5.274	0	0.04
			1.885	1396	1206				5.40422	0	0.04
			1.89	1606	1277				5.53444	0	0.04
			1.895	1494	1214				5.66467	0	0.04
			1.9	1508	1159				5.79489	0	0.04
			1.905	1498	1204				5.92511	0	0.04
			1.91	1416	1197				6.05533	0	0.04
			1.915	1490	1181				6.18556	0	0.04
			1.92	1584	1245				6.31578	0	0.04
			1.925	1496	1216				6.446	0	0.04
			1.93	1566	1185
			1.935	1426	1194			fitted curve - plot 5	-6.446	0.01	0.08
			1.94	1544	1150				-6.31578	0.01	0.08
			1.945	1434	1179				-6.18556	0.01	0.08
			1.95	1530	1190				-6.05533	0.01	0.08
			1.955	1494	1119				-5.92511	0.02	0.08
			1.96	1552	1087				-5.79489	0.02	0.08
			1.965	1456	1252				-5.66467	0.02	0.08
			1.97	1482	1126				-5.53444	0.03	0.08
			1.975	1506	1165				-5.40422	0.03	0.08
			1.98	1476	1138				-5.274	0.04	0.08
			1.985	1494	1136				-5.14378	0.05	0.08
			1.99	1460	1058				-5.01356	0.05	0.08
			1.995	1470	1121				-4.88333	0.06	0.08
			2	1404	1118				-4.75311	0.07	0.08
			2.005	1454	1111				-4.62289	0.09	0.08
			2.01	1476	1066				-4.49267	0.1	0.08
			2.015	1398	1169				-4.36244	0.11	0.08
			2.02	1482	1042				-4.23222	0.13	0.08
			2.025	1456	1045				-4.102	0.15	0.08
			2.03	1426	1110				-3.97178	0.17	0.08
			2.035	1460	1043				-3.84156	0.19	0.08
			2.04	1434	1056				-3.71133	0.21	0.09
			2.045	1388	1072				-3.58111	0.23	0.09
			2.05	1400	1068				-3.45089	0.26	0.1
			2.055	1438	1021				-3.32067	0.29	0.11
			2.06	1474	1057				-3.19044	0.32	0.12
			2.065	1496	1038				-3.06022	0.35	0.13
			2.07	1484	1005				-2.93	0.38	0.15
			2.075	1396	1053				-2.79978	0.41	0.17
			2.08	1410	1046				-2.66956	0.45	0.19
			2.085	1548	1017				-2.53933	0.48	0.22
			2.09	1422	1049				-2.40911	0.52	0.26
			2.095	1446	1022				-2.27889	0.55	0.3
			2.1	1388	1039				-2.14867	0.59	0.34
			2.105	1502	1005				-2.01844	0.63	0.39
			2.11	1360	975				-1.88822	0.66	0.45
			2.115	1468	981				-1.758	0.69	0.51
			2.12	1416	980				-1.62778	0.73	0.57
			2.125	1444	976				-1.49756	0.76	0.63
			2.13	1342	995				-1.36733	0.79	0.7
			2.135	1404	879				-1.23711	0.81	0.76
			2.14	1488	981				-1.10689	0.83	0.82
			2.145	1316	920				-0.976667	0.85	0.88
			2.15	1306	973				-0.846444	0.87	0.93
			2.155	1414	964				-0.716222	0.88	0.96
			2.16	1418	933				-0.586	0.89	0.99
			2.165	1410	918				-0.455778	0.9	1.01
			2.17	1388	955				-0.325556	0.9	1.02
			2.175	1374	917				-0.195333	0.9	1.01
			2.18	1390	937				-0.0651111	0.89	0.99
			2.185	1374	851				0.0651111	0.88	0.96
			2.19	1336	932				0.195333	0.87	0.92
			2.195	1364	978				0.325556	0.85	0.88
			2.2	1376	918				0.455778	0.83	0.82
			2.205	1274	903				0.586	0.81	0.76
			2.21	1318	931				0.716222	0.78	0.7
			2.215	1346	883				0.846444	0.75	0.63
			2.22	1280	869				0.976667	0.72	0.57
			2.225	1304	843				1.10689	0.69	0.51
			2.23	1296	857				1.23711	0.66	0.45
			2.235	1320	860				1.36733	0.62	0.39
			2.24	1286	818				1.49756	0.59	0.34
			2.245	1358	847				1.62778	0.55	0.3
			2.25	1340	817				1.758	0.52	0.26
			2.255	1342	885				1.88822	0.48	0.22
			2.26	1242	837				2.01844	0.44	0.19
			2.265	1298	817				2.14867	0.41	0.17
			2.27	1346	807				2.27889	0.38	0.15
			2.275	1296	843				2.40911	0.34	0.13
			2.28	1306	769				2.53933	0.31	0.12
			2.285	1316	789				2.66956	0.28	0.11
			2.29	1310	826				2.79978	0.26	0.1
			2.295	1322	778				2.93	0.23	0.09
			2.3	1304	827				3.06022	0.21	0.09
			2.305	1222	809				3.19044	0.18	0.08
			2.31	1286	816				3.32067	0.16	0.08
			2.315	1266	807				3.45089	0.14	0.08
			2.32	1328	779				3.58111	0.13	0.08
			2.325	1246	785				3.71133	0.11	0.08
			2.33	1206	749				3.84156	0.1	0.08
			2.335	1144	794				3.97178	0.08	0.08
			2.34	1318	784				4.102	0.07	0.08
			2.345	1160	756				4.23222	0.06	0.08
			2.35	1232	770				4.36244	0.05	0.08
			2.355	1198	807				4.49267	0.05	0.08
			2.36	1272	790				4.62289	0.04	0.08
			2.365	1188	742				4.75311	0.03	0.08
			2.37	1232	675				4.88333	0.03	0.08
			2.375	1214	755				5.01356	0.02	0.08
			2.38	1290	657				5.14378	0.02	0.08
			2.385	1128	715				5.274	0.02	0.08
			2.39	1210	730				5.40422	0.01	0.08
			2.395	1290	692				5.53444	0.01	0.08
			2.4	1222	696				5.66467	0.01	0.08
			2.405	1140	729				5.79489	0.01	0.08
			2.41	1148	693				5.92511	0.01	0.08
			2.415	1152	729				6.05533	0.01	0.08
			2.42	1266	691				6.18556	0	0.08
			2.425	1086	707				6.31578	0	0.08
			2.43	1184	687				6.446	0	0.08
			2.435	1110	660
			2.44	1202	671
			2.445	1226	690
			2.45	1160	644
			2.455	1090	644
			2.46	1174	678
			2.465	1068	630
			2.47	1162	689
			2.475	1124	653
			2.48	1148	648
			2.485	1192	598
			2.49	1086	611
			2.495	1124	580
			2.5	1086	580
			2.505	1134	631
			2.51	1200	626
			2.515	1270	609
			2.52	1062	610
			2.525	1184	615
			2.53	1078	584
			2.535	1064	581
			2.54	1016	639
			2.545	1126	592
			2.55	1042	572
			2.555	1066	586
			2.56	1088	568
			2.565	1098	601
			2.57	1064	550
			2.575	1036	612
			2.58	1058	570
			2.585	1112	550
			2.59	1054	539
			2.595	1112	520
			2.6	1012	554
			2.605	1108	542
			2.61	1038	562
			2.615	1042	545
			2.62	1140	531
			2.625	1052	528
			2.63	1014	546
			2.635	1060	533
			2.64	1066	509
			2.645	992	520
			2.65	1038	502
			2.655	1108	500
			2.66	1014	549
			2.665	1054	520
			2.67	998	484
			2.675	932	496
			2.68	1032	507
			2.685	1020	468
			2.69	976	473
			2.695	1050	441
			2.7	996	440
			2.705	994	507
			2.71	958	408
			2.715	954	477
			2.72	914	462
			2.725	992	406
			2.73	1028	422
			2.735	1052	436
			2.74	980	438
			2.745	942	411
			2.75	938	434
			2.755	1012	438
			2.76	996	365
			2.765	1022	428
			2.77	1020	439
			2.775	992	423
			2.78	986	433
			2.785	934	441
			2.79	926	368
			2.795	830	405
			2.8	948	400
			2.805	988	394
			2.81	990	397
			2.815	858	348
			2.82	980	345
			2.825	962	373
			2.83	920	372
			2.835	920	381
			2.84	876	369
			2.845	886	357
			2.85	914	359
			2.855	884	381
			2.86	862	371
			2.865	874	352
			2.87	882	348
			2.875	958	349
			2.88	838	317
			2.885	838	358
			2.89	858	367
			2.895	880	342
			2.9	824	365
			2.905	846	312
			2.91	770	347
			2.915	808	315
			2.92	862	344
			2.925	842	354
			2.93	862	333
			2.935	874	337
			2.94	866	307
			2.945	826	294
			2.95	806	331
			2.955	858	322
			2.96	820	322
			2.965	928	289
			2.97	868	273
			2.975	866	335
			2.98	878	332
			2.985	784	320
			2.99	820	308
			2.995	806	300
			3	802	250
			3.005	904	284
			3.01	844	275
			3.015	824	286
			3.02	710	290
			3.025	790	254
			3.03	746	292
			3.035	826	307
			3.04	794	269
			3.045	744	275
			3.05	848	291
			3.055	686	287
			3.06	842	269
			3.065	742	258
			3.07	720	270
			3.075	812	303
			3.08	814	277
			3.085	836	287
			3.09	748	289
			3.095	812	279
			3.1	750	269
			3.105	706	262
			3.11	826	235
			3.115	766	272
			3.12	778	256
			3.125	760	221
			3.13	728	267
			3.135	728	258
			3.14	762	213
			3.145	758	247
			3.15	728	243
			3.155	778	231
			3.16	710	239
			3.165	700	241
			3.17	706	242
			3.175	722	198
			3.18	718	215
			3.185	720	250
			3.19	768	228
			3.195	666	246
			3.2	760	207
			3.205	734	216
			3.21	640	228
			3.215	720	225
			3.22	594	209
			3.225	760	211
			3.23	674	225
			3.235	730	208
			3.24	686	226
			3.245	634	195
			3.25	704	207
			3.255	668	212
			3.26	700	204
			3.265	702	211
			3.27	668	185
			3.275	666	202
			3.28	758	200
			3.285	636	196
			3.29	590	187
			3.295	614	196
			3.3	706	176
			3.305	658	166
			3.31	672	169
			3.315	708	168
			3.32	634	190
			3.325	616	165
			3.33	660	162
			3.335	648	202
			3.34	668	157
			3.345	628	172
			3.35	674	183
			3.355	664	165
			3.36	618	189
			3.365	606	189
			3.37	618	173
			3.375	630	158
			3.38	652	149
			3.385	628	149
			3.39	600	164
			3.395	620	177
			3.4	610	184
			3.405	606	168
			3.41	620	161
			3.415	654	154
			3.42	574	174
			3.425	622	181
			3.43	596	144
			3.435	600	141
			3.44	578	162
			3.445	676	150
			3.45	574	182
			3.455	658	148
			3.46	612	151
			3.465	608	147
			3.47	602	142
			3.475	666	144
			3.48	578	125
			3.485	570	137
			3.49	588	130
			3.495	576	131
			3.5	522	145
			3.505	546	139
			3.51	530	144
			3.515	604	138
			3.52	542	135
			3.525	566	144
			3.53	568	132
			3.535	508	146
			3.54	562	111
			3.545	576	120
			3.55	574	131
			3.555	546	131
			3.56	544	136
			3.565	588	117
			3.57	536	134
			3.575	526	147
			3.58	598	117
			3.585	544	124
			3.59	568	107
			3.595	484	118
			3.6	576	118
			3.605	658	121
			3.61	604	116
			3.615	546	133
			3.62	570	109
			3.625	530	118
			3.63	488	108
			3.635	496	105
			3.64	484	117
			3.645	530	143
			3.65	490	93
			3.655	554	120
			3.66	500	115
			3.665	484	104
			3.67	558	106
			3.675	478	104
			3.68	524	81
			3.685	510	101
			3.69	478	117
			3.695	504	97
			3.7	480	111
			3.705	498	113
			3.71	424	99
			3.715	512	110
			3.72	462	77
			3.725	452	111
			3.73	474	100
			3.735	512	89
			3.74	556	98
			3.745	512	93
			3.75	428	116
			3.755	510	86
			3.76	516	87
			3.765	526	68
			3.77	492	91
			3.775	550	86
			3.78	494	103
			3.785	406	98
			3.79	464	89
			3.795	434	104
			3.8	524	92
			3.805	396	84
			3.81	512	80
			3.815	452	89
			3.82	452	79
			3.825	504	92
			3.83	478	85
			3.835	482	100
			3.84	452	80
			3.845	438	76
			3.85	516	92
			3.855	456	88
			3.86	450	66
			3.865	478	82
			3.87	430	76
			3.875	488	80
			3.88	426	86
			3.885	440	72
			3.89	428	85
			3.895	506	74
			3.9	442	83
			3.905	436	83
			3.91	448	79
			3.915	454	65
			3.92	448	74
			3.925	374	71
			3.93	414	82
			3.935	426	73
			3.94	444	68
			3.945	388	69
			3.95	450	64
			3.955	404	75
			3.96	444	66
			3.965	422	63
			3.97	432	52
			3.975	414	81
			3.98	426	59
			3.985	424	87
			3.99	454	77
			3.995	432	65
			4	400	75
			4.005	450	67
			4.01	430	72
			4.015	396	68
			4.02	452	74
			4.025	396	62
			4.03	416	56
			4.035	392	58
			4.04	396	70
			4.045	428	82
			4.05	372	70
			4.055	382	57
			4.06	402	84
			4.065	400	70
			4.07	374	54
			4.075	376	71
			4.08	372	51
			4.085	422	56
			4.09	412	59
			4.095	372	58
			4.1	424	61
			4.105	412	63
			4.11	328	60
			4.115	380	64
			4.12	442	58
			4.125	368	51
			4.13	442	75
			4.135	366	48
			4.14	398	47
			4.145	312	58
			4.15	402	52
			4.155	376	68
			4.16	424	59
			4.165	404	35
			4.17	438	52
			4.175	362	56
			4.18	416	56
			4.185	398	47
			4.19	402	69
			4.195	394	54
			4.2	406	51
			4.205	390	56
			4.21	358	69
			4.215	442	55
			4.22	340	60
			4.225	368	54
			4.23	338	48
			4.235	392	48
			4.24	400	45
			4.245	372	59
			4.25	372	46
			4.255	370	49
			4.26	344	53
			4.265	396	57
			4.27	378	46
			4.275	380	39
			4.28	336	51
			4.285	390	55
			4.29	334	50
			4.295	348	43
			4.3	360	56
			4.305	350	44
			4.31	372	37
			4.315	444	49
			4.32	344	58
			4.325	362	47
			4.33	330	36
			4.335	424	49
			4.34	364	41
			4.345	402	51
			4.35	394	43
			4.355	362	51
			4.36	346	49
			4.365	312	39
			4.37	334	45
			4.375	364	36
			4.38	368	38
			4.385	366	58
			4.39	374	36
			4.395	352	40
			4.4	350	46
			4.405	314	38
			4.41	318	42
			4.415	386	49
			4.42	298	40
			4.425	348	41
			4.43	340	32
			4.435	318	37
			4.44	338	28
			4.445	308	45
			4.45	364	38
			4.455	322	41
			4.46	350	47
			4.465	342	42
			4.47	338	35
			4.475	314	36
			4.48	406	28
			4.485	288	38
			4.49	366	36
			4.495	354	39
			4.5	312	35
			4.505	320	40
			4.51	310	45
			4.515	318	29
			4.52	320	35
			4.525	366	52
			4.53	346	33
			4.535	366	35
			4.54	386	33
			4.545	326	32
			4.55	372	28
			4.555	304	27
			4.56	354	41
			4.565	348	26
			4.57	346	27
			4.575	318	35
			4.58	320	35
			4.585	324	37
			4.59	348	31
			4.595	374	39
			4.6	360	37
			4.605	340	43
			4.61	356	30
			4.615	358	34
			4.62	330	39
			4.625	382	36
			4.63	342	37
			4.635	340	39
			4.64	370	30
			4.645	328	30
			4.65	308	37
			4.655	414	35
			4.66	346	19
			4.665	314	27
			4.67	344	31
			4.675	368	32
			4.68	292	29
			4.685	322	35
			4.69	334	32
			4.695	338	36
			4.7	352	31
			4.705	354	28
			4.71	338	33
			4.715	340	26
			4.72	330	25
			4.725	342	33
			4.73	320	29
			4.735	316	33
			4.74	324	37
			4.745	372	21
			4.75	338	25
			4.755	310	21
			4.76	356	28
			4.765	336	25
			4.77	330	21
			4.775	340	29
			4.78	354	24
			4.785	308	25
			4.79	344	31
			4.795	352	25
			4.8	332	28
			4.805	304	27
			4.81	334	15
			4.815	350	22
			4.82	302	26
			4.825	334	31
			4.83	350	23
			4.835	340	24
			4.84	320	27
			4.845	354	33
			4.85	294	28
			4.855	342	25
			4.86	314	25
			4.865	344	16
			4.87	348	33
			4.875	304	28
			4.88	344	39
			4.885	322	15
			4.89	302	25
			4.895	290	19
			4.9	294	31
			4.905	330	27
			4.91	360	21
			4.915	312	22
			4.92	340	31
			4.925	358	39
			4.93	296	25
			4.935	304	28
			4.94	272	23
			4.945	330	21
			4.95	256	23
			4.955	306	25
			4.96	330	23
			4.965	338	23
			4.97	340	20
			4.975	322	22
			4.98	290	17
			4.985	336	18
			4.99	310	22
			4.995	282	21
			5	284	22
