# Supplementary material for: Depth-enhanced high-throughput microscopy by compact PSF engineering
Source: Nat Commun. 2024 Jun 7;15:4861. doi: 10.1038/s41467-024-48502-y (PMC11161645; doi:10.1038/s41467-024-48502-y)
Supplement: Supplementary file 10 — Source Data [file 41467_2024_48502_MOESM10_ESM.zip › Source Data/Figure4_SourceDataFile.xlsx]

## Sheet: Figure 4
Figure 4D
	Focus (um)	Focus est. mean (um)	Focus est. std (um)	error band (um)
	0	5.65387	3.42194	1.49973
	4	7.01083	3.45977	1.51631
	8	8.38619	3.41502	1.4967
	12	10.1448	3.42537	1.50124
	16	12.7147	3.63186	1.59173
	20	15.8092	3.71821	1.62958
	24	19.4576	3.9416	1.72748
	28	23.5489	4.09494	1.79468
	32	27.5573	4.38597	1.92224
	36	31.9006	4.70402	2.06163
	40	36.5937	5.3536	2.34632
	44	41.2993	5.64678	2.47481
	48	46.0963	6.24705	2.73789
	52	50.6422	6.63311	2.90709
	56	54.8781	6.89017	3.01975
	60	58.9969	6.95762	3.04931
	64	62.7676	7.13032	3.125
	68	67.1605	7.16534	3.14035
	72	71.4346	7.4904	3.28281
	76	75.8521	7.62242	3.34067
	80	80.52	7.76449	3.40294
	84	84.8312	7.48745	3.28152
	88	89.1123	6.9251	3.03506
	92	93.5869	6.8879	3.01875
	96	97.5628	7.0621	3.0951
	100	101.713	7.40131	3.24377
	104	106.197	7.6056	3.3333
	108	110.954	7.8452	3.43831
	112	115.37	7.62109	3.34009
	116	119.407	7.25336	3.17892
	120	122.896	6.60565	2.89505
	124	125.987	5.92144	2.59519
	128	128.522	5.0085	2.19507
	132	130.744	4.17707	1.83068
	136	132.421	3.6865	1.61568
	140	133.725	3.20261	1.4036
Figure 4D raw data
	Spheroid name	Focus (um)	Focus est. (um)
	LE012_scan2_A1	0	9.63454
	LE012_scan2_A1	4	9.85223
	LE012_scan2_A1	8	10.6799
	LE012_scan2_A1	12	12.1869
	LE012_scan2_A1	16	15.7455
	LE012_scan2_A1	20	19.088
	LE012_scan2_A1	24	22.7579
	LE012_scan2_A1	28	26.1388
	LE012_scan2_A1	32	29.9056
	LE012_scan2_A1	36	33.4069
	LE012_scan2_A1	40	38.1228
	LE012_scan2_A1	44	41.9249
	LE012_scan2_A1	48	45.0318
	LE012_scan2_A1	52	46.489
	LE012_scan2_A1	56	49.0538
	LE012_scan2_A1	60	51.1354
	LE012_scan2_A1	64	54.5142
	LE012_scan2_A1	68	58.5838
	LE012_scan2_A1	72	62.7328
	LE012_scan2_A1	76	66.9551
	LE012_scan2_A1	80	72.4081
	LE012_scan2_A1	84	77.1737
	LE012_scan2_A1	88	81.5077
	LE012_scan2_A1	92	84.1902
	LE012_scan2_A1	96	86.7366
	LE012_scan2_A1	100	89.9465
	LE012_scan2_A1	104	93.2268
	LE012_scan2_A1	108	97.4275
	LE012_scan2_A1	112	101.901
	LE012_scan2_A1	116	106.483
	LE012_scan2_A1	120	110.692
	LE012_scan2_A1	124	115.697
	LE012_scan2_A1	128	119.443
	LE012_scan2_A1	132	123.239
	LE012_scan2_A1	136	125.932
	LE012_scan2_A1	140	129.597
	LE012_scan2_A3	0	6.51422
	LE012_scan2_A3	4	8.05807
	LE012_scan2_A3	8	9.72823
	LE012_scan2_A3	12	12.1065
	LE012_scan2_A3	16	14.7102
	LE012_scan2_A3	20	17.1962
	LE012_scan2_A3	24	19.7935
	LE012_scan2_A3	28	23.1523
	LE012_scan2_A3	32	26.741
	LE012_scan2_A3	36	30.157
	LE012_scan2_A3	40	34.3608
	LE012_scan2_A3	44	38.1714
	LE012_scan2_A3	48	42.7091
	LE012_scan2_A3	52	47.3783
	LE012_scan2_A3	56	51.3436
	LE012_scan2_A3	60	55.7226
	LE012_scan2_A3	64	58.5455
	LE012_scan2_A3	68	64.5229
	LE012_scan2_A3	72	69.4669
	LE012_scan2_A3	76	73.4502
	LE012_scan2_A3	80	78.5414
	LE012_scan2_A3	84	82.436
	LE012_scan2_A3	88	85.8911
	LE012_scan2_A3	92	90.0927
	LE012_scan2_A3	96	94.0566
	LE012_scan2_A3	100	98.5062
	LE012_scan2_A3	104	103.128
	LE012_scan2_A3	108	108.051
	LE012_scan2_A3	112	112.187
	LE012_scan2_A3	116	116.166
	LE012_scan2_A3	120	119.237
	LE012_scan2_A3	124	122.336
	LE012_scan2_A3	128	125.39
	LE012_scan2_A3	132	127.668
	LE012_scan2_A3	136	129.218
	LE012_scan2_A3	140	130.183
	LE012_scan2_C2	0	11.5667
	LE012_scan2_C2	4	13.5601
	LE012_scan2_C2	8	14.3688
	LE012_scan2_C2	12	16.6403
	LE012_scan2_C2	16	20.3029
	LE012_scan2_C2	20	23.9505
	LE012_scan2_C2	24	27.5677
	LE012_scan2_C2	28	32.2736
	LE012_scan2_C2	32	35.8535
	LE012_scan2_C2	36	40.6204
	LE012_scan2_C2	40	45.528
	LE012_scan2_C2	44	50.3303
	LE012_scan2_C2	48	54.7916
	LE012_scan2_C2	52	58.8199
	LE012_scan2_C2	56	62.0333
	LE012_scan2_C2	60	63.8704
	LE012_scan2_C2	64	65.3932
	LE012_scan2_C2	68	68.4121
	LE012_scan2_C2	72	71.4006
	LE012_scan2_C2	76	74.8478
	LE012_scan2_C2	80	80.7391
	LE012_scan2_C2	84	84.0956
	LE012_scan2_C2	88	88.1689
	LE012_scan2_C2	92	91.6702
	LE012_scan2_C2	96	93.8657
	LE012_scan2_C2	100	97.0153
	LE012_scan2_C2	104	100.408
	LE012_scan2_C2	108	105.712
	LE012_scan2_C2	112	111.618
	LE012_scan2_C2	116	116.971
	LE012_scan2_C2	120	121.767
	LE012_scan2_C2	124	124.999
	LE012_scan2_C2	128	127.888
	LE012_scan2_C2	132	130.609
	LE012_scan2_C2	136	132.95
	LE012_scan2_C2	140	134.338
	LE012_scan2_D1	0	5.18377
	LE012_scan2_D1	4	7.2316
	LE012_scan2_D1	8	9.35488
	LE012_scan2_D1	12	11.9307
	LE012_scan2_D1	16	14.3379
	LE012_scan2_D1	20	17.1699
	LE012_scan2_D1	24	20.2273
	LE012_scan2_D1	28	23.8453
	LE012_scan2_D1	32	26.4143
	LE012_scan2_D1	36	30.0508
	LE012_scan2_D1	40	33.677
	LE012_scan2_D1	44	38.7348
	LE012_scan2_D1	48	43.8317
	LE012_scan2_D1	52	49.03
	LE012_scan2_D1	56	52.0826
	LE012_scan2_D1	60	56.4882
	LE012_scan2_D1	64	61.0145
	LE012_scan2_D1	68	66.3323
	LE012_scan2_D1	72	70.0853
	LE012_scan2_D1	76	73.4712
	LE012_scan2_D1	80	76.0169
	LE012_scan2_D1	84	79.786
	LE012_scan2_D1	88	83.3671
	LE012_scan2_D1	92	89.5851
	LE012_scan2_D1	96	95.9471
	LE012_scan2_D1	100	100.545
	LE012_scan2_D1	104	106.085
	LE012_scan2_D1	108	110.842
	LE012_scan2_D1	112	115.974
	LE012_scan2_D1	116	120.05
	LE012_scan2_D1	120	123.05
	LE012_scan2_D1	124	125.848
	LE012_scan2_D1	128	128.024
	LE012_scan2_D1	132	129.782
	LE012_scan2_D1	136	131.556
	LE012_scan2_D1	140	132.967
	LE013_scan1_A10	0	6.34861
	LE013_scan1_A10	4	8.04991
	LE013_scan1_A10	8	9.32068
	LE013_scan1_A10	12	10.6563
	LE013_scan1_A10	16	12.2453
	LE013_scan1_A10	20	14.6746
	LE013_scan1_A10	24	17.8146
	LE013_scan1_A10	28	21.018
	LE013_scan1_A10	32	24.0112
	LE013_scan1_A10	36	28.1917
	LE013_scan1_A10	40	31.9187
	LE013_scan1_A10	44	37.2587
	LE013_scan1_A10	48	41.7583
	LE013_scan1_A10	52	46.8873
	LE013_scan1_A10	56	51.8252
	LE013_scan1_A10	60	54.327
	LE013_scan1_A10	64	56.6879
	LE013_scan1_A10	68	59.8168
	LE013_scan1_A10	72	62.5987
	LE013_scan1_A10	76	67.0785
	LE013_scan1_A10	80	70.8623
	LE013_scan1_A10	84	76.0555
	LE013_scan1_A10	88	82.5572
	LE013_scan1_A10	92	86.5761
	LE013_scan1_A10	96	90.8499
	LE013_scan1_A10	100	95.1075
	LE013_scan1_A10	104	99.6831
	LE013_scan1_A10	108	105.377
	LE013_scan1_A10	112	109.953
	LE013_scan1_A10	116	114.868
	LE013_scan1_A10	120	119.341
	LE013_scan1_A10	124	124.443
	LE013_scan1_A10	128	127.637
	LE013_scan1_A10	132	130.874
	LE013_scan1_A10	136	133.305
	LE013_scan1_A10	140	135.845
	LE013_scan1_A5	0	10.1007
	LE013_scan1_A5	4	11.8775
	LE013_scan1_A5	8	12.4896
	LE013_scan1_A5	12	13.49
	LE013_scan1_A5	16	15.8529
	LE013_scan1_A5	20	19.0501
	LE013_scan1_A5	24	21.6877
	LE013_scan1_A5	28	24.716
	LE013_scan1_A5	32	27.2418
	LE013_scan1_A5	36	29.1511
	LE013_scan1_A5	40	31.9436
	LE013_scan1_A5	44	35.3616
	LE013_scan1_A5	48	37.9969
	LE013_scan1_A5	52	41.3894
	LE013_scan1_A5	56	44.6739
	LE013_scan1_A5	60	47.8442
	LE013_scan1_A5	64	50.4898
	LE013_scan1_A5	68	54.0974
	LE013_scan1_A5	72	57.4194
	LE013_scan1_A5	76	62.3369
	LE013_scan1_A5	80	67.8176
	LE013_scan1_A5	84	73.3126
	LE013_scan1_A5	88	81.4906
	LE013_scan1_A5	92	92.0584
	LE013_scan1_A5	96	95.7237
	LE013_scan1_A5	100	100.542
	LE013_scan1_A5	104	105.858
	LE013_scan1_A5	108	111.54
	LE013_scan1_A5	112	116.406
	LE013_scan1_A5	116	122.483
	LE013_scan1_A5	120	126.694
	LE013_scan1_A5	124	130.34
	LE013_scan1_A5	128	133.004
	LE013_scan1_A5	132	135.331
	LE013_scan1_A5	136	137.126
	LE013_scan1_A5	140	137.637
	LE013_scan1_C1	0	6.78391
	LE013_scan1_C1	4	8.81608
	LE013_scan1_C1	8	11.1783
	LE013_scan1_C1	12	13.0277
	LE013_scan1_C1	16	16.3667
	LE013_scan1_C1	20	20.7127
	LE013_scan1_C1	24	26.9305
	LE013_scan1_C1	28	31.6936
	LE013_scan1_C1	32	37.9703
	LE013_scan1_C1	36	43.1892
	LE013_scan1_C1	40	49.602
	LE013_scan1_C1	44	54.2171
	LE013_scan1_C1	48	59.13
	LE013_scan1_C1	52	62.489
	LE013_scan1_C1	56	64.8635
	LE013_scan1_C1	60	68.1096
	LE013_scan1_C1	64	70.8405
	LE013_scan1_C1	68	73.9305
	LE013_scan1_C1	72	77.3325
	LE013_scan1_C1	76	82.2905
	LE013_scan1_C1	80	86.6312
	LE013_scan1_C1	84	90.9371
	LE013_scan1_C1	88	95.3952
	LE013_scan1_C1	92	100.202
	LE013_scan1_C1	96	104.928
	LE013_scan1_C1	100	110.047
	LE013_scan1_C1	104	115.511
	LE013_scan1_C1	108	121.169
	LE013_scan1_C1	112	124.987
	LE013_scan1_C1	116	127.788
	LE013_scan1_C1	120	130.265
	LE013_scan1_C1	124	133.188
	LE013_scan1_C1	128	134.963
	LE013_scan1_C1	132	136.915
	LE013_scan1_C1	136	138.227
	LE013_scan1_C1	140	139.318
	LE013_scan1_E6	0	3.6881
	LE013_scan1_E6	4	4.14743
	LE013_scan1_E6	8	5.30022
	LE013_scan1_E6	12	6.72176
	LE013_scan1_E6	16	9.26693
	LE013_scan1_E6	20	11.5648
	LE013_scan1_E6	24	14.6284
	LE013_scan1_E6	28	17.5267
	LE013_scan1_E6	32	22.1159
	LE013_scan1_E6	36	26.9147
	LE013_scan1_E6	40	32.5052
	LE013_scan1_E6	44	39.4308
	LE013_scan1_E6	48	48.1767
	LE013_scan1_E6	52	54.6235
	LE013_scan1_E6	56	63.2056
	LE013_scan1_E6	60	68.5066
	LE013_scan1_E6	64	75.3267
	LE013_scan1_E6	68	81.4967
	LE013_scan1_E6	72	85.5739
	LE013_scan1_E6	76	88.212
	LE013_scan1_E6	80	91.8167
	LE013_scan1_E6	84	95.0805
	LE013_scan1_E6	88	99.4004
	LE013_scan1_E6	92	103.84
	LE013_scan1_E6	96	109.209
	LE013_scan1_E6	100	113.977
	LE013_scan1_E6	104	119.369
	LE013_scan1_E6	108	123.721
	LE013_scan1_E6	112	127.979
	LE013_scan1_E6	116	131.146
	LE013_scan1_E6	120	133.432
	LE013_scan1_E6	124	134.944
	LE013_scan1_E6	128	135.32
	LE013_scan1_E6	132	135.37
	LE013_scan1_E6	136	135.596
	LE013_scan1_E6	140	135.487
	LE013_scan1_F10	0	-0.0830154
	LE013_scan1_F10	4	1.01345
	LE013_scan1_F10	8	2.3703
	LE013_scan1_F10	12	4.39989
	LE013_scan1_F10	16	6.41637
	LE013_scan1_F10	20	10.4965
	LE013_scan1_F10	24	14.0206
	LE013_scan1_F10	28	18.9148
	LE013_scan1_F10	32	22.5063
	LE013_scan1_F10	36	26.031
	LE013_scan1_F10	40	29.9517
	LE013_scan1_F10	44	33.0007
	LE013_scan1_F10	48	37.0213
	LE013_scan1_F10	52	40.8457
	LE013_scan1_F10	56	45.6477
	LE013_scan1_F10	60	51.6812
	LE013_scan1_F10	64	57.4512
	LE013_scan1_F10	68	63.8716
	LE013_scan1_F10	72	69.0807
	LE013_scan1_F10	76	72.8058
	LE013_scan1_F10	80	76.0581
	LE013_scan1_F10	84	79.5824
	LE013_scan1_F10	88	83.9654
	LE013_scan1_F10	92	86.8684
	LE013_scan1_F10	96	90.3698
	LE013_scan1_F10	100	93.4762
	LE013_scan1_F10	104	98.4569
	LE013_scan1_F10	108	101.17
	LE013_scan1_F10	112	105.384
	LE013_scan1_F10	116	109.217
	LE013_scan1_F10	120	114.501
	LE013_scan1_F10	124	118.116
	LE013_scan1_F10	128	122.641
	LE013_scan1_F10	132	126.476
	LE013_scan1_F10	136	130.079
	LE013_scan1_F10	140	133.334
	LE013_scan2_A10	0	8.27634
	LE013_scan2_A10	4	8.98099
	LE013_scan2_A10	8	9.85332
	LE013_scan2_A10	12	11.3672
	LE013_scan2_A10	16	12.8652
	LE013_scan2_A10	20	14.6437
	LE013_scan2_A10	24	16.5942
	LE013_scan2_A10	28	19.1308
	LE013_scan2_A10	32	21.2392
	LE013_scan2_A10	36	24.6779
	LE013_scan2_A10	40	27.2931
	LE013_scan2_A10	44	30.4011
	LE013_scan2_A10	48	32.7684
	LE013_scan2_A10	52	37.1121
	LE013_scan2_A10	56	41.3316
	LE013_scan2_A10	60	46.8968
	LE013_scan2_A10	64	51.072
	LE013_scan2_A10	68	55.7359
	LE013_scan2_A10	72	59.2841
	LE013_scan2_A10	76	63.1662
	LE013_scan2_A10	80	68.3207
	LE013_scan2_A10	84	74.3687
	LE013_scan2_A10	88	78.5356
	LE013_scan2_A10	92	82.6648
	LE013_scan2_A10	96	86.3252
	LE013_scan2_A10	100	90.6283
	LE013_scan2_A10	104	94.7147
	LE013_scan2_A10	108	98.7973
	LE013_scan2_A10	112	102.709
	LE013_scan2_A10	116	107.054
	LE013_scan2_A10	120	111.805
	LE013_scan2_A10	124	116.708
	LE013_scan2_A10	128	121.735
	LE013_scan2_A10	132	126.769
	LE013_scan2_A10	136	129.657
	LE013_scan2_A10	140	132.975
	LE013_scan2_A5	0	8.21619
	LE013_scan2_A5	4	9.8076
	LE013_scan2_A5	8	11.7987
	LE013_scan2_A5	12	13.4544
	LE013_scan2_A5	16	15.947
	LE013_scan2_A5	20	17.7279
	LE013_scan2_A5	24	20.7986
	LE013_scan2_A5	28	23.5866
	LE013_scan2_A5	32	26.8843
	LE013_scan2_A5	36	30.9169
	LE013_scan2_A5	40	34.7711
	LE013_scan2_A5	44	39.0591
	LE013_scan2_A5	48	43.1923
	LE013_scan2_A5	52	46.6272
	LE013_scan2_A5	56	49.9851
	LE013_scan2_A5	60	53.7096
	LE013_scan2_A5	64	58.7852
	LE013_scan2_A5	68	61.7699
	LE013_scan2_A5	72	65.4163
	LE013_scan2_A5	76	68.1675
	LE013_scan2_A5	80	71.6103
	LE013_scan2_A5	84	73.8353
	LE013_scan2_A5	88	77.9684
	LE013_scan2_A5	92	82.8786
	LE013_scan2_A5	96	88.4436
	LE013_scan2_A5	100	92.7289
	LE013_scan2_A5	104	97.7673
	LE013_scan2_A5	108	103.752
	LE013_scan2_A5	112	109.812
	LE013_scan2_A5	116	115.619
	LE013_scan2_A5	120	120.082
	LE013_scan2_A5	124	123.024
	LE013_scan2_A5	128	125.989
	LE013_scan2_A5	132	128.938
	LE013_scan2_A5	136	131.271
	LE013_scan2_A5	140	132.387
	LE013_scan2_D11	0	6.36852
	LE013_scan2_D11	4	7.71655
	LE013_scan2_D11	8	9.00822
	LE013_scan2_D11	12	11.27
	LE013_scan2_D11	16	14.4098
	LE013_scan2_D11	20	17.3234
	LE013_scan2_D11	24	22.2372
	LE013_scan2_D11	28	27.4472
	LE013_scan2_D11	32	31.4392
	LE013_scan2_D11	36	36.5773
	LE013_scan2_D11	40	42.324
	LE013_scan2_D11	44	48.1077
	LE013_scan2_D11	48	53.4879
	LE013_scan2_D11	52	59.3928
	LE013_scan2_D11	56	61.6652
	LE013_scan2_D11	60	64.4841
	LE013_scan2_D11	64	66.9942
	LE013_scan2_D11	68	69.6306
	LE013_scan2_D11	72	72.3567
	LE013_scan2_D11	76	74.9476
	LE013_scan2_D11	80	78.9394
	LE013_scan2_D11	84	85.4822
	LE013_scan2_D11	88	90.1299
	LE013_scan2_D11	92	95.2405
	LE013_scan2_D11	96	100.32
	LE013_scan2_D11	100	105.432
	LE013_scan2_D11	104	110.126
	LE013_scan2_D11	108	116.679
	LE013_scan2_D11	112	121.011
	LE013_scan2_D11	116	125.712
	LE013_scan2_D11	120	129.029
	LE013_scan2_D11	124	132.093
	LE013_scan2_D11	128	134.305
	LE013_scan2_D11	132	135.852
	LE013_scan2_D11	136	136.884
	LE013_scan2_D11	140	137.236
	LE013_scan2_E6	0	1.33611
	LE013_scan2_E6	4	2.61084
	LE013_scan2_E6	8	4.0182
	LE013_scan2_E6	12	5.73708
	LE013_scan2_E6	16	9.01067
	LE013_scan2_E6	20	13.953
	LE013_scan2_E6	24	18.456
	LE013_scan2_E6	28	23.4883
	LE013_scan2_E6	32	29.3444
	LE013_scan2_E6	36	34.731
	LE013_scan2_E6	40	40.4259
	LE013_scan2_E6	44	44.8159
	LE013_scan2_E6	48	48.8768
	LE013_scan2_E6	52	51.581
	LE013_scan2_E6	56	55.2028
	LE013_scan2_E6	60	58.3892
	LE013_scan2_E6	64	61.6373
	LE013_scan2_E6	68	66.189
	LE013_scan2_E6	72	72.7403
	LE013_scan2_E6	76	80.8906
	LE013_scan2_E6	80	89.841
	LE013_scan2_E6	84	94.9358
	LE013_scan2_E6	88	99.0297
	LE013_scan2_E6	92	102.204
	LE013_scan2_E6	96	104.8
	LE013_scan2_E6	100	108.104
	LE013_scan2_E6	104	111.708
	LE013_scan2_E6	108	115.7
	LE013_scan2_E6	112	121.166
	LE013_scan2_E6	116	124.84
	LE013_scan2_E6	120	128.85
	LE013_scan2_E6	124	131.857
	LE013_scan2_E6	128	133.669
	LE013_scan2_E6	132	134.934
	LE013_scan2_E6	136	135.896
	LE013_scan2_E6	140	136.734
	LE014_scan1_B2	0	3.89188
	LE014_scan1_B2	4	4.69103
	LE014_scan1_B2	8	6.04585
	LE014_scan1_B2	12	7.4006
	LE014_scan1_B2	16	10.1268
	LE014_scan1_B2	20	13.3179
	LE014_scan1_B2	24	18.0497
	LE014_scan1_B2	28	22.9769
	LE014_scan1_B2	32	27.5541
	LE014_scan1_B2	36	32.6233
	LE014_scan1_B2	40	37.2558
	LE014_scan1_B2	44	41.9195
	LE014_scan1_B2	48	47.8751
	LE014_scan1_B2	52	54.1882
	LE014_scan1_B2	56	59.5048
	LE014_scan1_B2	60	64.6859
	LE014_scan1_B2	64	67.8773
	LE014_scan1_B2	68	72.2282
	LE014_scan1_B2	72	76.1106
	LE014_scan1_B2	76	80.8718
	LE014_scan1_B2	80	86.8792
	LE014_scan1_B2	84	91.9425
	LE014_scan1_B2	88	95.7714
	LE014_scan1_B2	92	100.836
	LE014_scan1_B2	96	105.633
	LE014_scan1_B2	100	111.738
	LE014_scan1_B2	104	117.083
	LE014_scan1_B2	108	123.801
	LE014_scan1_B2	112	127.383
	LE014_scan1_B2	116	130.571
	LE014_scan1_B2	120	132.185
	LE014_scan1_B2	124	134.721
	LE014_scan1_B2	128	136.128
	LE014_scan1_B2	132	137.833
	LE014_scan1_B2	136	138.692
	LE014_scan1_B2	140	139.204
	LE014_scan1_G5	0	6.23769
	LE014_scan1_G5	4	8.42268
	LE014_scan1_G5	8	10.2576
	LE014_scan1_G5	12	11.3488
	LE014_scan1_G5	16	12.193
	LE014_scan1_G5	20	14.0505
	LE014_scan1_G5	24	17.1864
	LE014_scan1_G5	28	22.028
	LE014_scan1_G5	32	26.4513
	LE014_scan1_G5	36	31.0247
	LE014_scan1_G5	40	36.8945
	LE014_scan1_G5	44	42.4841
	LE014_scan1_G5	48	49.0555
	LE014_scan1_G5	52	54.8443
	LE014_scan1_G5	56	60.0291
	LE014_scan1_G5	60	68.2832
	LE014_scan1_G5	64	71.7646
	LE014_scan1_G5	68	76.0773
	LE014_scan1_G5	72	80.8995
	LE014_scan1_G5	76	85.1719
	LE014_scan1_G5	80	89.3642
	LE014_scan1_G5	84	92.4548
	LE014_scan1_G5	88	95.3342
	LE014_scan1_G5	92	98.8843
	LE014_scan1_G5	96	101.907
	LE014_scan1_G5	100	105.829
	LE014_scan1_G5	104	109.591
	LE014_scan1_G5	108	114.361
	LE014_scan1_G5	112	118.463
	LE014_scan1_G5	116	122.612
	LE014_scan1_G5	120	126.273
	LE014_scan1_G5	124	128.917
	LE014_scan1_G5	128	131.135
	LE014_scan1_G5	132	132.835
	LE014_scan1_G5	136	134.176
	LE014_scan1_G5	140	134.733
	LE014_scan2_B2	0	-0.529984
	LE014_scan2_B2	4	1.11981
	LE014_scan2_B2	8	2.30432
	LE014_scan2_B2	12	4.32913
	LE014_scan2_B2	16	7.38954
	LE014_scan2_B2	20	11.2828
	LE014_scan2_B2	24	16.2546
	LE014_scan2_B2	28	21.5048
	LE014_scan2_B2	32	26.646
	LE014_scan2_B2	36	32.0539
	LE014_scan2_B2	40	38.3892
	LE014_scan2_B2	44	45.5601
	LE014_scan2_B2	48	50.6435
	LE014_scan2_B2	52	53.6258
	LE014_scan2_B2	56	55.8972
	LE014_scan2_B2	60	58.5768
	LE014_scan2_B2	64	61.8334
	LE014_scan2_B2	68	67.1516
	LE014_scan2_B2	72	71.9884
	LE014_scan2_B2	76	76.3794
	LE014_scan2_B2	80	80.6064
	LE014_scan2_B2	84	86.5445
	LE014_scan2_B2	88	93.3679
	LE014_scan2_B2	92	102.292
	LE014_scan2_B2	96	107.069
	LE014_scan2_B2	100	111.429
	LE014_scan2_B2	104	114.873
	LE014_scan2_B2	108	118.549
	LE014_scan2_B2	112	121.837
	LE014_scan2_B2	116	125.424
	LE014_scan2_B2	120	128.233
	LE014_scan2_B2	124	130.006
	LE014_scan2_B2	128	131.35
	LE014_scan2_B2	132	131.381
	LE014_scan2_B2	136	131.693
	LE014_scan2_B2	140	131.392
	LE014_scan3_G5	0	9.82065
	LE014_scan3_G5	4	9.97283
	LE014_scan3_G5	8	10.7832
	LE014_scan3_G5	12	11.6272
	LE014_scan3_G5	16	14.4381
	LE014_scan3_G5	20	16.9829
	LE014_scan3_G5	24	20.5266
	LE014_scan3_G5	28	25.6739
	LE014_scan3_G5	32	30.4606
	LE014_scan3_G5	36	34.9514
	LE014_scan3_G5	40	40.7267
	LE014_scan3_G5	44	43.1238
	LE014_scan3_G5	48	46.9405
	LE014_scan3_G5	52	50.9902
	LE014_scan3_G5	56	55.2581
	LE014_scan3_G5	60	60.1465
	LE014_scan3_G5	64	64.0447
	LE014_scan3_G5	68	67.4786
	LE014_scan3_G5	72	72.2503
	LE014_scan3_G5	76	77.5276
	LE014_scan3_G5	80	81.9382
	LE014_scan3_G5	84	86.0585
	LE014_scan3_G5	88	89.0383
	LE014_scan3_G5	92	92.3212
	LE014_scan3_G5	96	96.0488
	LE014_scan3_G5	100	99.8703
	LE014_scan3_G5	104	106.717
	LE014_scan3_G5	108	111.878
	LE014_scan3_G5	112	116.416
	LE014_scan3_G5	116	119.608
	LE014_scan3_G5	120	122.103
	LE014_scan3_G5	124	124.026
	LE014_scan3_G5	128	126.167
	LE014_scan3_G5	132	127.894
	LE014_scan3_G5	136	129.245
	LE014_scan3_G5	140	129.773
	LE015_scan1_H4	0	3.82338
	LE015_scan1_H4	4	4.53002
	LE015_scan1_H4	8	5.44125
	LE015_scan1_H4	12	6.54715
	LE015_scan1_H4	16	8.02853
	LE015_scan1_H4	20	10.3287
	LE015_scan1_H4	24	14.2613
	LE015_scan1_H4	28	19.1698
	LE015_scan1_H4	32	24.073
	LE015_scan1_H4	36	30.919
	LE015_scan1_H4	40	36.4671
	LE015_scan1_H4	44	43.1645
	LE015_scan1_H4	48	49.4672
	LE015_scan1_H4	52	56.4224
	LE015_scan1_H4	56	63.4207
	LE015_scan1_H4	60	67.2295
	LE015_scan1_H4	64	72.6117
	LE015_scan1_H4	68	77.2626
	LE015_scan1_H4	72	83.1749
	LE015_scan1_H4	76	88.0288
	LE015_scan1_H4	80	92.3655
	LE015_scan1_H4	84	96.0305
	LE015_scan1_H4	88	98.5454
	LE015_scan1_H4	92	101.438
	LE015_scan1_H4	96	104.779
	LE015_scan1_H4	100	108.293
	LE015_scan1_H4	104	112.538
	LE015_scan1_H4	108	116.184
	LE015_scan1_H4	112	119.965
	LE015_scan1_H4	116	122.844
	LE015_scan1_H4	120	125.472
	LE015_scan1_H4	124	126.769
	LE015_scan1_H4	128	128.087
	LE015_scan1_H4	132	129.12
	LE015_scan1_H4	136	129.982
	LE015_scan1_H4	140	131.292
	LE015_scan2_H4	0	4.12891
	LE015_scan2_H4	4	6.53227
	LE015_scan2_H4	8	8.62275
	LE015_scan2_H4	12	11.84
	LE015_scan2_H4	16	15.0256
	LE015_scan2_H4	20	20.0273
	LE015_scan2_H4	24	23.9839
	LE015_scan2_H4	28	27.7267
	LE015_scan2_H4	32	31.1072
	LE015_scan2_H4	36	34.8518
	LE015_scan2_H4	40	37.2211
	LE015_scan2_H4	44	40.0456
	LE015_scan2_H4	48	42.4071
	LE015_scan2_H4	52	45.7695
	LE015_scan2_H4	56	50.1284
	LE015_scan2_H4	60	54.948
	LE015_scan2_H4	64	59.3024
	LE015_scan2_H4	68	65.9377
	LE015_scan2_H4	72	71.5863
	LE015_scan2_H4	76	79.384
	LE015_scan2_H4	80	85.2308
	LE015_scan2_H4	84	88.6575
	LE015_scan2_H4	88	91.0515
	LE015_scan2_H4	92	92.3878
	LE015_scan2_H4	96	94.5533
	LE015_scan2_H4	100	97.6685
	LE015_scan2_H4	104	100.662
	LE015_scan2_H4	108	104.942
	LE015_scan2_H4	112	109.486
	LE015_scan2_H4	116	113.049
	LE015_scan2_H4	120	115.734
	LE015_scan2_H4	124	119.145
	LE015_scan2_H4	128	122.23
	LE015_scan2_H4	132	125.52
	LE015_scan2_H4	136	127.609
	LE015_scan2_H4	140	129.348
	LE015_scan2_H5	0	1.77011
	LE015_scan2_H5	4	3.22549
	LE015_scan2_H5	8	4.79946
	LE015_scan2_H5	12	6.81482
	LE015_scan2_H5	16	9.61462
	LE015_scan2_H5	20	12.6432
	LE015_scan2_H5	24	15.3759
	LE015_scan2_H5	28	18.9667
	LE015_scan2_H5	32	23.187
	LE015_scan2_H5	36	26.9719
	LE015_scan2_H5	40	32.4961
	LE015_scan2_H5	44	38.8735
	LE015_scan2_H5	48	46.7645
	LE015_scan2_H5	52	54.3382
	LE015_scan2_H5	56	60.4105
	LE015_scan2_H5	60	64.9037
	LE015_scan2_H5	64	69.1661
	LE015_scan2_H5	68	72.6845
	LE015_scan2_H5	72	77.1938
	LE015_scan2_H5	76	81.0588
	LE015_scan2_H5	80	84.4129
	LE015_scan2_H5	84	87.8533
	LE015_scan2_H5	88	91.7296
	LE015_scan2_H5	92	95.5071
	LE015_scan2_H5	96	99.6897
	LE015_scan2_H5	100	103.374
	LE015_scan2_H5	104	106.429
	LE015_scan2_H5	108	109.424
	LE015_scan2_H5	112	112.755
	LE015_scan2_H5	116	115.641
	LE015_scan2_H5	120	119.172
	LE015_scan2_H5	124	122.564
	LE015_scan2_H5	128	125.335
	LE015_scan2_H5	132	127.545
	LE015_scan2_H5	136	129.332
	LE015_scan2_H5	140	130.71
