# Supplementary material for: Depth-enhanced high-throughput microscopy by compact PSF engineering
Source: Nat Commun. 2024 Jun 7;15:4861. doi: 10.1038/s41467-024-48502-y (PMC11161645; doi:10.1038/s41467-024-48502-y)
Supplement: Supplementary file 10 — Source Data [file 41467_2024_48502_MOESM10_ESM.zip › Source Data/Figure5_SourceDataFile.xlsx]

## Sheet: Figure 5
Figure 5G
	Task	Time - mean(sec)	Time - std(sec)	Model
	Acquisition	0.3	5.85139e-17	Cellpose (3D)
	Acquisition	0.03	7.31424e-18	CellSnap (2D)
	Processing	8.35675	0.115137	Cellpose (3D)
	Processing	0.27944	0.00891381	CellSnap (2D)
Figure 5G raw data
	Task	Time (sec)	Model
	Acquisition	0.3	Cellpose (3D)
	Acquisition	0.3	Cellpose (3D)
	Acquisition	0.3	Cellpose (3D)
	Acquisition	0.3	Cellpose (3D)
	Acquisition	0.3	Cellpose (3D)
	Acquisition	0.3	Cellpose (3D)
	Acquisition	0.3	Cellpose (3D)
	Acquisition	0.3	Cellpose (3D)
	Acquisition	0.3	Cellpose (3D)
	Acquisition	0.3	Cellpose (3D)
	Processing	8.0975	Cellpose (3D)
	Processing	8.43	Cellpose (3D)
	Processing	8.2975	Cellpose (3D)
	Processing	8.426	Cellpose (3D)
	Processing	8.4385	Cellpose (3D)
	Processing	8.387	Cellpose (3D)
	Processing	8.4065	Cellpose (3D)
	Processing	8.4025	Cellpose (3D)
	Processing	8.4545	Cellpose (3D)
	Processing	8.2275	Cellpose (3D)
	Acquisition	0.03	CellSnap (2D)
	Acquisition	0.03	CellSnap (2D)
	Acquisition	0.03	CellSnap (2D)
	Acquisition	0.03	CellSnap (2D)
	Acquisition	0.03	CellSnap (2D)
	Acquisition	0.03	CellSnap (2D)
	Acquisition	0.03	CellSnap (2D)
	Acquisition	0.03	CellSnap (2D)
	Acquisition	0.03	CellSnap (2D)
	Acquisition	0.03	CellSnap (2D)
	Processing	0.2736	CellSnap (2D)
	Processing	0.2748	CellSnap (2D)
	Processing	0.2901	CellSnap (2D)
	Processing	0.2711	CellSnap (2D)
	Processing	0.2634	CellSnap (2D)
	Processing	0.2826	CellSnap (2D)
	Processing	0.2791	CellSnap (2D)
	Processing	0.2923	CellSnap (2D)
	Processing	0.2856	CellSnap (2D)
	Processing	0.2818	CellSnap (2D)
Figure 5J raw data
	Focus (um)	Spheroid Name	Model	Cell Number
	0	LE012_scan2_A1	Cellpose	143
	4	LE012_scan2_A1	Cellpose	143
	8	LE012_scan2_A1	Cellpose	143
	12	LE012_scan2_A1	Cellpose	143
	16	LE012_scan2_A1	Cellpose	143
	20	LE012_scan2_A1	Cellpose	143
	24	LE012_scan2_A1	Cellpose	143
	28	LE012_scan2_A1	Cellpose	143
	32	LE012_scan2_A1	Cellpose	143
	36	LE012_scan2_A1	Cellpose	143
	40	LE012_scan2_A1	Cellpose	143
	44	LE012_scan2_A1	Cellpose	143
	48	LE012_scan2_A1	Cellpose	143
	52	LE012_scan2_A1	Cellpose	143
	56	LE012_scan2_A1	Cellpose	143
	60	LE012_scan2_A1	Cellpose	143
	64	LE012_scan2_A1	Cellpose	143
	68	LE012_scan2_A1	Cellpose	143
	72	LE012_scan2_A1	Cellpose	143
	76	LE012_scan2_A1	Cellpose	143
	80	LE012_scan2_A1	Cellpose	143
	84	LE012_scan2_A1	Cellpose	143
	88	LE012_scan2_A1	Cellpose	143
	92	LE012_scan2_A1	Cellpose	143
	96	LE012_scan2_A1	Cellpose	143
	100	LE012_scan2_A1	Cellpose	143
	104	LE012_scan2_A1	Cellpose	143
	108	LE012_scan2_A1	Cellpose	143
	112	LE012_scan2_A1	Cellpose	143
	116	LE012_scan2_A1	Cellpose	143
	120	LE012_scan2_A1	Cellpose	143
	124	LE012_scan2_A1	Cellpose	143
	128	LE012_scan2_A1	Cellpose	143
	132	LE012_scan2_A1	Cellpose	143
	136	LE012_scan2_A1	Cellpose	143
	140	LE012_scan2_A1	Cellpose	143
	0	LE012_scan2_A3	Cellpose	148
	4	LE012_scan2_A3	Cellpose	148
	8	LE012_scan2_A3	Cellpose	148
	12	LE012_scan2_A3	Cellpose	148
	16	LE012_scan2_A3	Cellpose	148
	20	LE012_scan2_A3	Cellpose	148
	24	LE012_scan2_A3	Cellpose	148
	28	LE012_scan2_A3	Cellpose	148
	32	LE012_scan2_A3	Cellpose	148
	36	LE012_scan2_A3	Cellpose	148
	40	LE012_scan2_A3	Cellpose	148
	44	LE012_scan2_A3	Cellpose	148
	48	LE012_scan2_A3	Cellpose	148
	52	LE012_scan2_A3	Cellpose	148
	56	LE012_scan2_A3	Cellpose	148
	60	LE012_scan2_A3	Cellpose	148
	64	LE012_scan2_A3	Cellpose	148
	68	LE012_scan2_A3	Cellpose	148
	72	LE012_scan2_A3	Cellpose	148
	76	LE012_scan2_A3	Cellpose	148
	80	LE012_scan2_A3	Cellpose	148
	84	LE012_scan2_A3	Cellpose	148
	88	LE012_scan2_A3	Cellpose	148
	92	LE012_scan2_A3	Cellpose	148
	96	LE012_scan2_A3	Cellpose	148
	100	LE012_scan2_A3	Cellpose	148
	104	LE012_scan2_A3	Cellpose	148
	108	LE012_scan2_A3	Cellpose	148
	112	LE012_scan2_A3	Cellpose	148
	116	LE012_scan2_A3	Cellpose	148
	120	LE012_scan2_A3	Cellpose	148
	124	LE012_scan2_A3	Cellpose	148
	128	LE012_scan2_A3	Cellpose	148
	132	LE012_scan2_A3	Cellpose	148
	136	LE012_scan2_A3	Cellpose	148
	140	LE012_scan2_A3	Cellpose	148
	0	LE012_scan2_C2	Cellpose	190
	4	LE012_scan2_C2	Cellpose	190
	8	LE012_scan2_C2	Cellpose	190
	12	LE012_scan2_C2	Cellpose	190
	16	LE012_scan2_C2	Cellpose	190
	20	LE012_scan2_C2	Cellpose	190
	24	LE012_scan2_C2	Cellpose	190
	28	LE012_scan2_C2	Cellpose	190
	32	LE012_scan2_C2	Cellpose	190
	36	LE012_scan2_C2	Cellpose	190
	40	LE012_scan2_C2	Cellpose	190
	44	LE012_scan2_C2	Cellpose	190
	48	LE012_scan2_C2	Cellpose	190
	52	LE012_scan2_C2	Cellpose	190
	56	LE012_scan2_C2	Cellpose	190
	60	LE012_scan2_C2	Cellpose	190
	64	LE012_scan2_C2	Cellpose	190
	68	LE012_scan2_C2	Cellpose	190
	72	LE012_scan2_C2	Cellpose	190
	76	LE012_scan2_C2	Cellpose	190
	80	LE012_scan2_C2	Cellpose	190
	84	LE012_scan2_C2	Cellpose	190
	88	LE012_scan2_C2	Cellpose	190
	92	LE012_scan2_C2	Cellpose	190
	96	LE012_scan2_C2	Cellpose	190
	100	LE012_scan2_C2	Cellpose	190
	104	LE012_scan2_C2	Cellpose	190
	108	LE012_scan2_C2	Cellpose	190
	112	LE012_scan2_C2	Cellpose	190
	116	LE012_scan2_C2	Cellpose	190
	120	LE012_scan2_C2	Cellpose	190
	124	LE012_scan2_C2	Cellpose	190
	128	LE012_scan2_C2	Cellpose	190
	132	LE012_scan2_C2	Cellpose	190
	136	LE012_scan2_C2	Cellpose	190
	140	LE012_scan2_C2	Cellpose	190
	0	LE012_scan2_D1	Cellpose	155
	4	LE012_scan2_D1	Cellpose	155
	8	LE012_scan2_D1	Cellpose	155
	12	LE012_scan2_D1	Cellpose	155
	16	LE012_scan2_D1	Cellpose	155
	20	LE012_scan2_D1	Cellpose	155
	24	LE012_scan2_D1	Cellpose	155
	28	LE012_scan2_D1	Cellpose	155
	32	LE012_scan2_D1	Cellpose	155
	36	LE012_scan2_D1	Cellpose	155
	40	LE012_scan2_D1	Cellpose	155
	44	LE012_scan2_D1	Cellpose	155
	48	LE012_scan2_D1	Cellpose	155
	52	LE012_scan2_D1	Cellpose	155
	56	LE012_scan2_D1	Cellpose	155
	60	LE012_scan2_D1	Cellpose	155
	64	LE012_scan2_D1	Cellpose	155
	68	LE012_scan2_D1	Cellpose	155
	72	LE012_scan2_D1	Cellpose	155
	76	LE012_scan2_D1	Cellpose	155
	80	LE012_scan2_D1	Cellpose	155
	84	LE012_scan2_D1	Cellpose	155
	88	LE012_scan2_D1	Cellpose	155
	92	LE012_scan2_D1	Cellpose	155
	96	LE012_scan2_D1	Cellpose	155
	100	LE012_scan2_D1	Cellpose	155
	104	LE012_scan2_D1	Cellpose	155
	108	LE012_scan2_D1	Cellpose	155
	112	LE012_scan2_D1	Cellpose	155
	116	LE012_scan2_D1	Cellpose	155
	120	LE012_scan2_D1	Cellpose	155
	124	LE012_scan2_D1	Cellpose	155
	128	LE012_scan2_D1	Cellpose	155
	132	LE012_scan2_D1	Cellpose	155
	136	LE012_scan2_D1	Cellpose	155
	140	LE012_scan2_D1	Cellpose	155
	0	LE013_scan1_A10	Cellpose	177
	4	LE013_scan1_A10	Cellpose	177
	8	LE013_scan1_A10	Cellpose	177
	12	LE013_scan1_A10	Cellpose	177
	16	LE013_scan1_A10	Cellpose	177
	20	LE013_scan1_A10	Cellpose	177
	24	LE013_scan1_A10	Cellpose	177
	28	LE013_scan1_A10	Cellpose	177
	32	LE013_scan1_A10	Cellpose	177
	36	LE013_scan1_A10	Cellpose	177
	40	LE013_scan1_A10	Cellpose	177
	44	LE013_scan1_A10	Cellpose	177
	48	LE013_scan1_A10	Cellpose	177
	52	LE013_scan1_A10	Cellpose	177
	56	LE013_scan1_A10	Cellpose	177
	60	LE013_scan1_A10	Cellpose	177
	64	LE013_scan1_A10	Cellpose	177
	68	LE013_scan1_A10	Cellpose	177
	72	LE013_scan1_A10	Cellpose	177
	76	LE013_scan1_A10	Cellpose	177
	80	LE013_scan1_A10	Cellpose	177
	84	LE013_scan1_A10	Cellpose	177
	88	LE013_scan1_A10	Cellpose	177
	92	LE013_scan1_A10	Cellpose	177
	96	LE013_scan1_A10	Cellpose	177
	100	LE013_scan1_A10	Cellpose	177
	104	LE013_scan1_A10	Cellpose	177
	108	LE013_scan1_A10	Cellpose	177
	112	LE013_scan1_A10	Cellpose	177
	116	LE013_scan1_A10	Cellpose	177
	120	LE013_scan1_A10	Cellpose	177
	124	LE013_scan1_A10	Cellpose	177
	128	LE013_scan1_A10	Cellpose	177
	132	LE013_scan1_A10	Cellpose	177
	136	LE013_scan1_A10	Cellpose	177
	140	LE013_scan1_A10	Cellpose	177
	0	LE013_scan1_A5	Cellpose	110
	4	LE013_scan1_A5	Cellpose	110
	8	LE013_scan1_A5	Cellpose	110
	12	LE013_scan1_A5	Cellpose	110
	16	LE013_scan1_A5	Cellpose	110
	20	LE013_scan1_A5	Cellpose	110
	24	LE013_scan1_A5	Cellpose	110
	28	LE013_scan1_A5	Cellpose	110
	32	LE013_scan1_A5	Cellpose	110
	36	LE013_scan1_A5	Cellpose	110
	40	LE013_scan1_A5	Cellpose	110
	44	LE013_scan1_A5	Cellpose	110
	48	LE013_scan1_A5	Cellpose	110
	52	LE013_scan1_A5	Cellpose	110
	56	LE013_scan1_A5	Cellpose	110
	60	LE013_scan1_A5	Cellpose	110
	64	LE013_scan1_A5	Cellpose	110
	68	LE013_scan1_A5	Cellpose	110
	72	LE013_scan1_A5	Cellpose	110
	76	LE013_scan1_A5	Cellpose	110
	80	LE013_scan1_A5	Cellpose	110
	84	LE013_scan1_A5	Cellpose	110
	88	LE013_scan1_A5	Cellpose	110
	92	LE013_scan1_A5	Cellpose	110
	96	LE013_scan1_A5	Cellpose	110
	100	LE013_scan1_A5	Cellpose	110
	104	LE013_scan1_A5	Cellpose	110
	108	LE013_scan1_A5	Cellpose	110
	112	LE013_scan1_A5	Cellpose	110
	116	LE013_scan1_A5	Cellpose	110
	120	LE013_scan1_A5	Cellpose	110
	124	LE013_scan1_A5	Cellpose	110
	128	LE013_scan1_A5	Cellpose	110
	132	LE013_scan1_A5	Cellpose	110
	136	LE013_scan1_A5	Cellpose	110
	140	LE013_scan1_A5	Cellpose	110
	0	LE013_scan1_C1	Cellpose	130
	4	LE013_scan1_C1	Cellpose	130
	8	LE013_scan1_C1	Cellpose	130
	12	LE013_scan1_C1	Cellpose	130
	16	LE013_scan1_C1	Cellpose	130
	20	LE013_scan1_C1	Cellpose	130
	24	LE013_scan1_C1	Cellpose	130
	28	LE013_scan1_C1	Cellpose	130
	32	LE013_scan1_C1	Cellpose	130
	36	LE013_scan1_C1	Cellpose	130
	40	LE013_scan1_C1	Cellpose	130
	44	LE013_scan1_C1	Cellpose	130
	48	LE013_scan1_C1	Cellpose	130
	52	LE013_scan1_C1	Cellpose	130
	56	LE013_scan1_C1	Cellpose	130
	60	LE013_scan1_C1	Cellpose	130
	64	LE013_scan1_C1	Cellpose	130
	68	LE013_scan1_C1	Cellpose	130
	72	LE013_scan1_C1	Cellpose	130
	76	LE013_scan1_C1	Cellpose	130
	80	LE013_scan1_C1	Cellpose	130
	84	LE013_scan1_C1	Cellpose	130
	88	LE013_scan1_C1	Cellpose	130
	92	LE013_scan1_C1	Cellpose	130
	96	LE013_scan1_C1	Cellpose	130
	100	LE013_scan1_C1	Cellpose	130
	104	LE013_scan1_C1	Cellpose	130
	108	LE013_scan1_C1	Cellpose	130
	112	LE013_scan1_C1	Cellpose	130
	116	LE013_scan1_C1	Cellpose	130
	120	LE013_scan1_C1	Cellpose	130
	124	LE013_scan1_C1	Cellpose	130
	128	LE013_scan1_C1	Cellpose	130
	132	LE013_scan1_C1	Cellpose	130
	136	LE013_scan1_C1	Cellpose	130
	140	LE013_scan1_C1	Cellpose	130
	0	LE013_scan1_E6	Cellpose	124
	4	LE013_scan1_E6	Cellpose	124
	8	LE013_scan1_E6	Cellpose	124
	12	LE013_scan1_E6	Cellpose	124
	16	LE013_scan1_E6	Cellpose	124
	20	LE013_scan1_E6	Cellpose	124
	24	LE013_scan1_E6	Cellpose	124
	28	LE013_scan1_E6	Cellpose	124
	32	LE013_scan1_E6	Cellpose	124
	36	LE013_scan1_E6	Cellpose	124
	40	LE013_scan1_E6	Cellpose	124
	44	LE013_scan1_E6	Cellpose	124
	48	LE013_scan1_E6	Cellpose	124
	52	LE013_scan1_E6	Cellpose	124
	56	LE013_scan1_E6	Cellpose	124
	60	LE013_scan1_E6	Cellpose	124
	64	LE013_scan1_E6	Cellpose	124
	68	LE013_scan1_E6	Cellpose	124
	72	LE013_scan1_E6	Cellpose	124
	76	LE013_scan1_E6	Cellpose	124
	80	LE013_scan1_E6	Cellpose	124
	84	LE013_scan1_E6	Cellpose	124
	88	LE013_scan1_E6	Cellpose	124
	92	LE013_scan1_E6	Cellpose	124
	96	LE013_scan1_E6	Cellpose	124
	100	LE013_scan1_E6	Cellpose	124
	104	LE013_scan1_E6	Cellpose	124
	108	LE013_scan1_E6	Cellpose	124
	112	LE013_scan1_E6	Cellpose	124
	116	LE013_scan1_E6	Cellpose	124
	120	LE013_scan1_E6	Cellpose	124
	124	LE013_scan1_E6	Cellpose	124
	128	LE013_scan1_E6	Cellpose	124
	132	LE013_scan1_E6	Cellpose	124
	136	LE013_scan1_E6	Cellpose	124
	140	LE013_scan1_E6	Cellpose	124
	0	LE013_scan1_F10	Cellpose	145
	4	LE013_scan1_F10	Cellpose	145
	8	LE013_scan1_F10	Cellpose	145
	12	LE013_scan1_F10	Cellpose	145
	16	LE013_scan1_F10	Cellpose	145
	20	LE013_scan1_F10	Cellpose	145
	24	LE013_scan1_F10	Cellpose	145
	28	LE013_scan1_F10	Cellpose	145
	32	LE013_scan1_F10	Cellpose	145
	36	LE013_scan1_F10	Cellpose	145
	40	LE013_scan1_F10	Cellpose	145
	44	LE013_scan1_F10	Cellpose	145
	48	LE013_scan1_F10	Cellpose	145
	52	LE013_scan1_F10	Cellpose	145
	56	LE013_scan1_F10	Cellpose	145
	60	LE013_scan1_F10	Cellpose	145
	64	LE013_scan1_F10	Cellpose	145
	68	LE013_scan1_F10	Cellpose	145
	72	LE013_scan1_F10	Cellpose	145
	76	LE013_scan1_F10	Cellpose	145
	80	LE013_scan1_F10	Cellpose	145
	84	LE013_scan1_F10	Cellpose	145
	88	LE013_scan1_F10	Cellpose	145
	92	LE013_scan1_F10	Cellpose	145
	96	LE013_scan1_F10	Cellpose	145
	100	LE013_scan1_F10	Cellpose	145
	104	LE013_scan1_F10	Cellpose	145
	108	LE013_scan1_F10	Cellpose	145
	112	LE013_scan1_F10	Cellpose	145
	116	LE013_scan1_F10	Cellpose	145
	120	LE013_scan1_F10	Cellpose	145
	124	LE013_scan1_F10	Cellpose	145
	128	LE013_scan1_F10	Cellpose	145
	132	LE013_scan1_F10	Cellpose	145
	136	LE013_scan1_F10	Cellpose	145
	140	LE013_scan1_F10	Cellpose	145
	0	LE013_scan2_A10	Cellpose	155
	4	LE013_scan2_A10	Cellpose	155
	8	LE013_scan2_A10	Cellpose	155
	12	LE013_scan2_A10	Cellpose	155
	16	LE013_scan2_A10	Cellpose	155
	20	LE013_scan2_A10	Cellpose	155
	24	LE013_scan2_A10	Cellpose	155
	28	LE013_scan2_A10	Cellpose	155
	32	LE013_scan2_A10	Cellpose	155
	36	LE013_scan2_A10	Cellpose	155
	40	LE013_scan2_A10	Cellpose	155
	44	LE013_scan2_A10	Cellpose	155
	48	LE013_scan2_A10	Cellpose	155
	52	LE013_scan2_A10	Cellpose	155
	56	LE013_scan2_A10	Cellpose	155
	60	LE013_scan2_A10	Cellpose	155
	64	LE013_scan2_A10	Cellpose	155
	68	LE013_scan2_A10	Cellpose	155
	72	LE013_scan2_A10	Cellpose	155
	76	LE013_scan2_A10	Cellpose	155
	80	LE013_scan2_A10	Cellpose	155
	84	LE013_scan2_A10	Cellpose	155
	88	LE013_scan2_A10	Cellpose	155
	92	LE013_scan2_A10	Cellpose	155
	96	LE013_scan2_A10	Cellpose	155
	100	LE013_scan2_A10	Cellpose	155
	104	LE013_scan2_A10	Cellpose	155
	108	LE013_scan2_A10	Cellpose	155
	112	LE013_scan2_A10	Cellpose	155
	116	LE013_scan2_A10	Cellpose	155
	120	LE013_scan2_A10	Cellpose	155
	124	LE013_scan2_A10	Cellpose	155
	128	LE013_scan2_A10	Cellpose	155
	132	LE013_scan2_A10	Cellpose	155
	136	LE013_scan2_A10	Cellpose	155
	140	LE013_scan2_A10	Cellpose	155
	0	LE013_scan2_A5	Cellpose	124
	4	LE013_scan2_A5	Cellpose	124
	8	LE013_scan2_A5	Cellpose	124
	12	LE013_scan2_A5	Cellpose	124
	16	LE013_scan2_A5	Cellpose	124
	20	LE013_scan2_A5	Cellpose	124
	24	LE013_scan2_A5	Cellpose	124
	28	LE013_scan2_A5	Cellpose	124
	32	LE013_scan2_A5	Cellpose	124
	36	LE013_scan2_A5	Cellpose	124
	40	LE013_scan2_A5	Cellpose	124
	44	LE013_scan2_A5	Cellpose	124
	48	LE013_scan2_A5	Cellpose	124
	52	LE013_scan2_A5	Cellpose	124
	56	LE013_scan2_A5	Cellpose	124
	60	LE013_scan2_A5	Cellpose	124
	64	LE013_scan2_A5	Cellpose	124
	68	LE013_scan2_A5	Cellpose	124
	72	LE013_scan2_A5	Cellpose	124
	76	LE013_scan2_A5	Cellpose	124
	80	LE013_scan2_A5	Cellpose	124
	84	LE013_scan2_A5	Cellpose	124
	88	LE013_scan2_A5	Cellpose	124
	92	LE013_scan2_A5	Cellpose	124
	96	LE013_scan2_A5	Cellpose	124
	100	LE013_scan2_A5	Cellpose	124
	104	LE013_scan2_A5	Cellpose	124
	108	LE013_scan2_A5	Cellpose	124
	112	LE013_scan2_A5	Cellpose	124
	116	LE013_scan2_A5	Cellpose	124
	120	LE013_scan2_A5	Cellpose	124
	124	LE013_scan2_A5	Cellpose	124
	128	LE013_scan2_A5	Cellpose	124
	132	LE013_scan2_A5	Cellpose	124
	136	LE013_scan2_A5	Cellpose	124
	140	LE013_scan2_A5	Cellpose	124
	0	LE013_scan2_D11	Cellpose	132
	4	LE013_scan2_D11	Cellpose	132
	8	LE013_scan2_D11	Cellpose	132
	12	LE013_scan2_D11	Cellpose	132
	16	LE013_scan2_D11	Cellpose	132
	20	LE013_scan2_D11	Cellpose	132
	24	LE013_scan2_D11	Cellpose	132
	28	LE013_scan2_D11	Cellpose	132
	32	LE013_scan2_D11	Cellpose	132
	36	LE013_scan2_D11	Cellpose	132
	40	LE013_scan2_D11	Cellpose	132
	44	LE013_scan2_D11	Cellpose	132
	48	LE013_scan2_D11	Cellpose	132
	52	LE013_scan2_D11	Cellpose	132
	56	LE013_scan2_D11	Cellpose	132
	60	LE013_scan2_D11	Cellpose	132
	64	LE013_scan2_D11	Cellpose	132
	68	LE013_scan2_D11	Cellpose	132
	72	LE013_scan2_D11	Cellpose	132
	76	LE013_scan2_D11	Cellpose	132
	80	LE013_scan2_D11	Cellpose	132
	84	LE013_scan2_D11	Cellpose	132
	88	LE013_scan2_D11	Cellpose	132
	92	LE013_scan2_D11	Cellpose	132
	96	LE013_scan2_D11	Cellpose	132
	100	LE013_scan2_D11	Cellpose	132
	104	LE013_scan2_D11	Cellpose	132
	108	LE013_scan2_D11	Cellpose	132
	112	LE013_scan2_D11	Cellpose	132
	116	LE013_scan2_D11	Cellpose	132
	120	LE013_scan2_D11	Cellpose	132
	124	LE013_scan2_D11	Cellpose	132
	128	LE013_scan2_D11	Cellpose	132
	132	LE013_scan2_D11	Cellpose	132
	136	LE013_scan2_D11	Cellpose	132
	140	LE013_scan2_D11	Cellpose	132
	0	LE013_scan2_E6	Cellpose	137
	4	LE013_scan2_E6	Cellpose	137
	8	LE013_scan2_E6	Cellpose	137
	12	LE013_scan2_E6	Cellpose	137
	16	LE013_scan2_E6	Cellpose	137
	20	LE013_scan2_E6	Cellpose	137
	24	LE013_scan2_E6	Cellpose	137
	28	LE013_scan2_E6	Cellpose	137
	32	LE013_scan2_E6	Cellpose	137
	36	LE013_scan2_E6	Cellpose	137
	40	LE013_scan2_E6	Cellpose	137
	44	LE013_scan2_E6	Cellpose	137
	48	LE013_scan2_E6	Cellpose	137
	52	LE013_scan2_E6	Cellpose	137
	56	LE013_scan2_E6	Cellpose	137
	60	LE013_scan2_E6	Cellpose	137
	64	LE013_scan2_E6	Cellpose	137
	68	LE013_scan2_E6	Cellpose	137
	72	LE013_scan2_E6	Cellpose	137
	76	LE013_scan2_E6	Cellpose	137
	80	LE013_scan2_E6	Cellpose	137
	84	LE013_scan2_E6	Cellpose	137
	88	LE013_scan2_E6	Cellpose	137
	92	LE013_scan2_E6	Cellpose	137
	96	LE013_scan2_E6	Cellpose	137
	100	LE013_scan2_E6	Cellpose	137
	104	LE013_scan2_E6	Cellpose	137
	108	LE013_scan2_E6	Cellpose	137
	112	LE013_scan2_E6	Cellpose	137
	116	LE013_scan2_E6	Cellpose	137
	120	LE013_scan2_E6	Cellpose	137
	124	LE013_scan2_E6	Cellpose	137
	128	LE013_scan2_E6	Cellpose	137
	132	LE013_scan2_E6	Cellpose	137
	136	LE013_scan2_E6	Cellpose	137
	140	LE013_scan2_E6	Cellpose	137
	0	LE014_scan1_B2	Cellpose	134
	4	LE014_scan1_B2	Cellpose	134
	8	LE014_scan1_B2	Cellpose	134
	12	LE014_scan1_B2	Cellpose	134
	16	LE014_scan1_B2	Cellpose	134
	20	LE014_scan1_B2	Cellpose	134
	24	LE014_scan1_B2	Cellpose	134
	28	LE014_scan1_B2	Cellpose	134
	32	LE014_scan1_B2	Cellpose	134
	36	LE014_scan1_B2	Cellpose	134
	40	LE014_scan1_B2	Cellpose	134
	44	LE014_scan1_B2	Cellpose	134
	48	LE014_scan1_B2	Cellpose	134
	52	LE014_scan1_B2	Cellpose	134
	56	LE014_scan1_B2	Cellpose	134
	60	LE014_scan1_B2	Cellpose	134
	64	LE014_scan1_B2	Cellpose	134
	68	LE014_scan1_B2	Cellpose	134
	72	LE014_scan1_B2	Cellpose	134
	76	LE014_scan1_B2	Cellpose	134
	80	LE014_scan1_B2	Cellpose	134
	84	LE014_scan1_B2	Cellpose	134
	88	LE014_scan1_B2	Cellpose	134
	92	LE014_scan1_B2	Cellpose	134
	96	LE014_scan1_B2	Cellpose	134
	100	LE014_scan1_B2	Cellpose	134
	104	LE014_scan1_B2	Cellpose	134
	108	LE014_scan1_B2	Cellpose	134
	112	LE014_scan1_B2	Cellpose	134
	116	LE014_scan1_B2	Cellpose	134
	120	LE014_scan1_B2	Cellpose	134
	124	LE014_scan1_B2	Cellpose	134
	128	LE014_scan1_B2	Cellpose	134
	132	LE014_scan1_B2	Cellpose	134
	136	LE014_scan1_B2	Cellpose	134
	140	LE014_scan1_B2	Cellpose	134
	0	LE014_scan1_G5	Cellpose	146
	4	LE014_scan1_G5	Cellpose	146
	8	LE014_scan1_G5	Cellpose	146
	12	LE014_scan1_G5	Cellpose	146
	16	LE014_scan1_G5	Cellpose	146
	20	LE014_scan1_G5	Cellpose	146
	24	LE014_scan1_G5	Cellpose	146
	28	LE014_scan1_G5	Cellpose	146
	32	LE014_scan1_G5	Cellpose	146
	36	LE014_scan1_G5	Cellpose	146
	40	LE014_scan1_G5	Cellpose	146
	44	LE014_scan1_G5	Cellpose	146
	48	LE014_scan1_G5	Cellpose	146
	52	LE014_scan1_G5	Cellpose	146
	56	LE014_scan1_G5	Cellpose	146
	60	LE014_scan1_G5	Cellpose	146
	64	LE014_scan1_G5	Cellpose	146
	68	LE014_scan1_G5	Cellpose	146
	72	LE014_scan1_G5	Cellpose	146
	76	LE014_scan1_G5	Cellpose	146
	80	LE014_scan1_G5	Cellpose	146
	84	LE014_scan1_G5	Cellpose	146
	88	LE014_scan1_G5	Cellpose	146
	92	LE014_scan1_G5	Cellpose	146
	96	LE014_scan1_G5	Cellpose	146
	100	LE014_scan1_G5	Cellpose	146
	104	LE014_scan1_G5	Cellpose	146
	108	LE014_scan1_G5	Cellpose	146
	112	LE014_scan1_G5	Cellpose	146
	116	LE014_scan1_G5	Cellpose	146
	120	LE014_scan1_G5	Cellpose	146
	124	LE014_scan1_G5	Cellpose	146
	128	LE014_scan1_G5	Cellpose	146
	132	LE014_scan1_G5	Cellpose	146
	136	LE014_scan1_G5	Cellpose	146
	140	LE014_scan1_G5	Cellpose	146
	0	LE014_scan2_B2	Cellpose	161
	4	LE014_scan2_B2	Cellpose	161
	8	LE014_scan2_B2	Cellpose	161
	12	LE014_scan2_B2	Cellpose	161
	16	LE014_scan2_B2	Cellpose	161
	20	LE014_scan2_B2	Cellpose	161
	24	LE014_scan2_B2	Cellpose	161
	28	LE014_scan2_B2	Cellpose	161
	32	LE014_scan2_B2	Cellpose	161
	36	LE014_scan2_B2	Cellpose	161
	40	LE014_scan2_B2	Cellpose	161
	44	LE014_scan2_B2	Cellpose	161
	48	LE014_scan2_B2	Cellpose	161
	52	LE014_scan2_B2	Cellpose	161
	56	LE014_scan2_B2	Cellpose	161
	60	LE014_scan2_B2	Cellpose	161
	64	LE014_scan2_B2	Cellpose	161
	68	LE014_scan2_B2	Cellpose	161
	72	LE014_scan2_B2	Cellpose	161
	76	LE014_scan2_B2	Cellpose	161
	80	LE014_scan2_B2	Cellpose	161
	84	LE014_scan2_B2	Cellpose	161
	88	LE014_scan2_B2	Cellpose	161
	92	LE014_scan2_B2	Cellpose	161
	96	LE014_scan2_B2	Cellpose	161
	100	LE014_scan2_B2	Cellpose	161
	104	LE014_scan2_B2	Cellpose	161
	108	LE014_scan2_B2	Cellpose	161
	112	LE014_scan2_B2	Cellpose	161
	116	LE014_scan2_B2	Cellpose	161
	120	LE014_scan2_B2	Cellpose	161
	124	LE014_scan2_B2	Cellpose	161
	128	LE014_scan2_B2	Cellpose	161
	132	LE014_scan2_B2	Cellpose	161
	136	LE014_scan2_B2	Cellpose	161
	140	LE014_scan2_B2	Cellpose	161
	0	LE014_scan3_G5	Cellpose	166
	4	LE014_scan3_G5	Cellpose	166
	8	LE014_scan3_G5	Cellpose	166
	12	LE014_scan3_G5	Cellpose	166
	16	LE014_scan3_G5	Cellpose	166
	20	LE014_scan3_G5	Cellpose	166
	24	LE014_scan3_G5	Cellpose	166
	28	LE014_scan3_G5	Cellpose	166
	32	LE014_scan3_G5	Cellpose	166
	36	LE014_scan3_G5	Cellpose	166
	40	LE014_scan3_G5	Cellpose	166
	44	LE014_scan3_G5	Cellpose	166
	48	LE014_scan3_G5	Cellpose	166
	52	LE014_scan3_G5	Cellpose	166
	56	LE014_scan3_G5	Cellpose	166
	60	LE014_scan3_G5	Cellpose	166
	64	LE014_scan3_G5	Cellpose	166
	68	LE014_scan3_G5	Cellpose	166
	72	LE014_scan3_G5	Cellpose	166
	76	LE014_scan3_G5	Cellpose	166
	80	LE014_scan3_G5	Cellpose	166
	84	LE014_scan3_G5	Cellpose	166
	88	LE014_scan3_G5	Cellpose	166
	92	LE014_scan3_G5	Cellpose	166
	96	LE014_scan3_G5	Cellpose	166
	100	LE014_scan3_G5	Cellpose	166
	104	LE014_scan3_G5	Cellpose	166
	108	LE014_scan3_G5	Cellpose	166
	112	LE014_scan3_G5	Cellpose	166
	116	LE014_scan3_G5	Cellpose	166
	120	LE014_scan3_G5	Cellpose	166
	124	LE014_scan3_G5	Cellpose	166
	128	LE014_scan3_G5	Cellpose	166
	132	LE014_scan3_G5	Cellpose	166
	136	LE014_scan3_G5	Cellpose	166
	140	LE014_scan3_G5	Cellpose	166
	0	LE015_scan1_H4	Cellpose	123
	4	LE015_scan1_H4	Cellpose	123
	8	LE015_scan1_H4	Cellpose	123
	12	LE015_scan1_H4	Cellpose	123
	16	LE015_scan1_H4	Cellpose	123
	20	LE015_scan1_H4	Cellpose	123
	24	LE015_scan1_H4	Cellpose	123
	28	LE015_scan1_H4	Cellpose	123
	32	LE015_scan1_H4	Cellpose	123
	36	LE015_scan1_H4	Cellpose	123
	40	LE015_scan1_H4	Cellpose	123
	44	LE015_scan1_H4	Cellpose	123
	48	LE015_scan1_H4	Cellpose	123
	52	LE015_scan1_H4	Cellpose	123
	56	LE015_scan1_H4	Cellpose	123
	60	LE015_scan1_H4	Cellpose	123
	64	LE015_scan1_H4	Cellpose	123
	68	LE015_scan1_H4	Cellpose	123
	72	LE015_scan1_H4	Cellpose	123
	76	LE015_scan1_H4	Cellpose	123
	80	LE015_scan1_H4	Cellpose	123
	84	LE015_scan1_H4	Cellpose	123
	88	LE015_scan1_H4	Cellpose	123
	92	LE015_scan1_H4	Cellpose	123
	96	LE015_scan1_H4	Cellpose	123
	100	LE015_scan1_H4	Cellpose	123
	104	LE015_scan1_H4	Cellpose	123
	108	LE015_scan1_H4	Cellpose	123
	112	LE015_scan1_H4	Cellpose	123
	116	LE015_scan1_H4	Cellpose	123
	120	LE015_scan1_H4	Cellpose	123
	124	LE015_scan1_H4	Cellpose	123
	128	LE015_scan1_H4	Cellpose	123
	132	LE015_scan1_H4	Cellpose	123
	136	LE015_scan1_H4	Cellpose	123
	140	LE015_scan1_H4	Cellpose	123
	0	LE015_scan2_H4	Cellpose	148
	4	LE015_scan2_H4	Cellpose	148
	8	LE015_scan2_H4	Cellpose	148
	12	LE015_scan2_H4	Cellpose	148
	16	LE015_scan2_H4	Cellpose	148
	20	LE015_scan2_H4	Cellpose	148
	24	LE015_scan2_H4	Cellpose	148
	28	LE015_scan2_H4	Cellpose	148
	32	LE015_scan2_H4	Cellpose	148
	36	LE015_scan2_H4	Cellpose	148
	40	LE015_scan2_H4	Cellpose	148
	44	LE015_scan2_H4	Cellpose	148
	48	LE015_scan2_H4	Cellpose	148
	52	LE015_scan2_H4	Cellpose	148
	56	LE015_scan2_H4	Cellpose	148
	60	LE015_scan2_H4	Cellpose	148
	64	LE015_scan2_H4	Cellpose	148
	68	LE015_scan2_H4	Cellpose	148
	72	LE015_scan2_H4	Cellpose	148
	76	LE015_scan2_H4	Cellpose	148
	80	LE015_scan2_H4	Cellpose	148
	84	LE015_scan2_H4	Cellpose	148
	88	LE015_scan2_H4	Cellpose	148
	92	LE015_scan2_H4	Cellpose	148
	96	LE015_scan2_H4	Cellpose	148
	100	LE015_scan2_H4	Cellpose	148
	104	LE015_scan2_H4	Cellpose	148
	108	LE015_scan2_H4	Cellpose	148
	112	LE015_scan2_H4	Cellpose	148
	116	LE015_scan2_H4	Cellpose	148
	120	LE015_scan2_H4	Cellpose	148
	124	LE015_scan2_H4	Cellpose	148
	128	LE015_scan2_H4	Cellpose	148
	132	LE015_scan2_H4	Cellpose	148
	136	LE015_scan2_H4	Cellpose	148
	140	LE015_scan2_H4	Cellpose	148
	0	LE015_scan2_H5	Cellpose	161
	4	LE015_scan2_H5	Cellpose	161
	8	LE015_scan2_H5	Cellpose	161
	12	LE015_scan2_H5	Cellpose	161
	16	LE015_scan2_H5	Cellpose	161
	20	LE015_scan2_H5	Cellpose	161
	24	LE015_scan2_H5	Cellpose	161
	28	LE015_scan2_H5	Cellpose	161
	32	LE015_scan2_H5	Cellpose	161
	36	LE015_scan2_H5	Cellpose	161
	40	LE015_scan2_H5	Cellpose	161
	44	LE015_scan2_H5	Cellpose	161
	48	LE015_scan2_H5	Cellpose	161
	52	LE015_scan2_H5	Cellpose	161
	56	LE015_scan2_H5	Cellpose	161
	60	LE015_scan2_H5	Cellpose	161
	64	LE015_scan2_H5	Cellpose	161
	68	LE015_scan2_H5	Cellpose	161
	72	LE015_scan2_H5	Cellpose	161
	76	LE015_scan2_H5	Cellpose	161
	80	LE015_scan2_H5	Cellpose	161
	84	LE015_scan2_H5	Cellpose	161
	88	LE015_scan2_H5	Cellpose	161
	92	LE015_scan2_H5	Cellpose	161
	96	LE015_scan2_H5	Cellpose	161
	100	LE015_scan2_H5	Cellpose	161
	104	LE015_scan2_H5	Cellpose	161
	108	LE015_scan2_H5	Cellpose	161
	112	LE015_scan2_H5	Cellpose	161
	116	LE015_scan2_H5	Cellpose	161
	120	LE015_scan2_H5	Cellpose	161
	124	LE015_scan2_H5	Cellpose	161
	128	LE015_scan2_H5	Cellpose	161
	132	LE015_scan2_H5	Cellpose	161
	136	LE015_scan2_H5	Cellpose	161
	140	LE015_scan2_H5	Cellpose	161
	0	LE012_scan2_A1	CellSnap	110
	4	LE012_scan2_A1	CellSnap	111
	8	LE012_scan2_A1	CellSnap	115
	12	LE012_scan2_A1	CellSnap	117
	16	LE012_scan2_A1	CellSnap	113
	20	LE012_scan2_A1	CellSnap	115
	24	LE012_scan2_A1	CellSnap	114
	28	LE012_scan2_A1	CellSnap	112
	32	LE012_scan2_A1	CellSnap	109
	36	LE012_scan2_A1	CellSnap	113
	40	LE012_scan2_A1	CellSnap	118
	44	LE012_scan2_A1	CellSnap	114
	48	LE012_scan2_A1	CellSnap	114
	52	LE012_scan2_A1	CellSnap	111
	56	LE012_scan2_A1	CellSnap	114
	60	LE012_scan2_A1	CellSnap	115
	64	LE012_scan2_A1	CellSnap	116
	68	LE012_scan2_A1	CellSnap	113
	72	LE012_scan2_A1	CellSnap	114
	76	LE012_scan2_A1	CellSnap	112
	80	LE012_scan2_A1	CellSnap	113
	84	LE012_scan2_A1	CellSnap	114
	88	LE012_scan2_A1	CellSnap	113
	92	LE012_scan2_A1	CellSnap	114
	96	LE012_scan2_A1	CellSnap	113
	100	LE012_scan2_A1	CellSnap	110
	104	LE012_scan2_A1	CellSnap	113
	108	LE012_scan2_A1	CellSnap	118
	112	LE012_scan2_A1	CellSnap	113
	116	LE012_scan2_A1	CellSnap	112
	120	LE012_scan2_A1	CellSnap	115
	124	LE012_scan2_A1	CellSnap	122
	128	LE012_scan2_A1	CellSnap	113
	132	LE012_scan2_A1	CellSnap	114
	136	LE012_scan2_A1	CellSnap	120
	140	LE012_scan2_A1	CellSnap	120
	0	LE012_scan2_A3	CellSnap	114
	4	LE012_scan2_A3	CellSnap	117
	8	LE012_scan2_A3	CellSnap	114
	12	LE012_scan2_A3	CellSnap	113
	16	LE012_scan2_A3	CellSnap	114
	20	LE012_scan2_A3	CellSnap	113
	24	LE012_scan2_A3	CellSnap	115
	28	LE012_scan2_A3	CellSnap	114
	32	LE012_scan2_A3	CellSnap	119
	36	LE012_scan2_A3	CellSnap	118
	40	LE012_scan2_A3	CellSnap	122
	44	LE012_scan2_A3	CellSnap	115
	48	LE012_scan2_A3	CellSnap	124
	52	LE012_scan2_A3	CellSnap	122
	56	LE012_scan2_A3	CellSnap	122
	60	LE012_scan2_A3	CellSnap	117
	64	LE012_scan2_A3	CellSnap	116
	68	LE012_scan2_A3	CellSnap	120
	72	LE012_scan2_A3	CellSnap	124
	76	LE012_scan2_A3	CellSnap	121
	80	LE012_scan2_A3	CellSnap	124
	84	LE012_scan2_A3	CellSnap	118
	88	LE012_scan2_A3	CellSnap	113
	92	LE012_scan2_A3	CellSnap	115
	96	LE012_scan2_A3	CellSnap	116
	100	LE012_scan2_A3	CellSnap	120
	104	LE012_scan2_A3	CellSnap	114
	108	LE012_scan2_A3	CellSnap	108
	112	LE012_scan2_A3	CellSnap	113
	116	LE012_scan2_A3	CellSnap	113
	120	LE012_scan2_A3	CellSnap	110
	124	LE012_scan2_A3	CellSnap	109
	128	LE012_scan2_A3	CellSnap	110
	132	LE012_scan2_A3	CellSnap	112
	136	LE012_scan2_A3	CellSnap	112
	140	LE012_scan2_A3	CellSnap	114
	0	LE012_scan2_C2	CellSnap	149
	4	LE012_scan2_C2	CellSnap	153
	8	LE012_scan2_C2	CellSnap	149
	12	LE012_scan2_C2	CellSnap	151
	16	LE012_scan2_C2	CellSnap	148
	20	LE012_scan2_C2	CellSnap	148
	24	LE012_scan2_C2	CellSnap	147
	28	LE012_scan2_C2	CellSnap	148
	32	LE012_scan2_C2	CellSnap	151
	36	LE012_scan2_C2	CellSnap	152
	40	LE012_scan2_C2	CellSnap	152
	44	LE012_scan2_C2	CellSnap	154
	48	LE012_scan2_C2	CellSnap	148
	52	LE012_scan2_C2	CellSnap	149
	56	LE012_scan2_C2	CellSnap	145
	60	LE012_scan2_C2	CellSnap	146
	64	LE012_scan2_C2	CellSnap	146
	68	LE012_scan2_C2	CellSnap	146
	72	LE012_scan2_C2	CellSnap	146
	76	LE012_scan2_C2	CellSnap	148
	80	LE012_scan2_C2	CellSnap	150
	84	LE012_scan2_C2	CellSnap	149
	88	LE012_scan2_C2	CellSnap	152
	92	LE012_scan2_C2	CellSnap	152
	96	LE012_scan2_C2	CellSnap	155
	100	LE012_scan2_C2	CellSnap	155
	104	LE012_scan2_C2	CellSnap	157
	108	LE012_scan2_C2	CellSnap	151
	112	LE012_scan2_C2	CellSnap	154
	116	LE012_scan2_C2	CellSnap	153
	120	LE012_scan2_C2	CellSnap	151
	124	LE012_scan2_C2	CellSnap	145
	128	LE012_scan2_C2	CellSnap	145
	132	LE012_scan2_C2	CellSnap	142
	136	LE012_scan2_C2	CellSnap	139
	140	LE012_scan2_C2	CellSnap	142
	0	LE012_scan2_D1	CellSnap	133
	4	LE012_scan2_D1	CellSnap	134
	8	LE012_scan2_D1	CellSnap	130
	12	LE012_scan2_D1	CellSnap	132
	16	LE012_scan2_D1	CellSnap	126
	20	LE012_scan2_D1	CellSnap	123
	24	LE012_scan2_D1	CellSnap	124
	28	LE012_scan2_D1	CellSnap	124
	32	LE012_scan2_D1	CellSnap	123
	36	LE012_scan2_D1	CellSnap	129
	40	LE012_scan2_D1	CellSnap	123
	44	LE012_scan2_D1	CellSnap	127
	48	LE012_scan2_D1	CellSnap	130
	52	LE012_scan2_D1	CellSnap	132
	56	LE012_scan2_D1	CellSnap	128
	60	LE012_scan2_D1	CellSnap	127
	64	LE012_scan2_D1	CellSnap	128
	68	LE012_scan2_D1	CellSnap	128
	72	LE012_scan2_D1	CellSnap	126
	76	LE012_scan2_D1	CellSnap	122
	80	LE012_scan2_D1	CellSnap	123
	84	LE012_scan2_D1	CellSnap	122
	88	LE012_scan2_D1	CellSnap	129
	92	LE012_scan2_D1	CellSnap	127
	96	LE012_scan2_D1	CellSnap	130
	100	LE012_scan2_D1	CellSnap	132
	104	LE012_scan2_D1	CellSnap	128
	108	LE012_scan2_D1	CellSnap	129
	112	LE012_scan2_D1	CellSnap	130
	116	LE012_scan2_D1	CellSnap	130
	120	LE012_scan2_D1	CellSnap	129
	124	LE012_scan2_D1	CellSnap	136
	128	LE012_scan2_D1	CellSnap	137
	132	LE012_scan2_D1	CellSnap	135
	136	LE012_scan2_D1	CellSnap	137
	140	LE012_scan2_D1	CellSnap	137
	0	LE013_scan1_A10	CellSnap	128
	4	LE013_scan1_A10	CellSnap	134
	8	LE013_scan1_A10	CellSnap	132
	12	LE013_scan1_A10	CellSnap	133
	16	LE013_scan1_A10	CellSnap	134
	20	LE013_scan1_A10	CellSnap	133
	24	LE013_scan1_A10	CellSnap	134
	28	LE013_scan1_A10	CellSnap	130
	32	LE013_scan1_A10	CellSnap	137
	36	LE013_scan1_A10	CellSnap	132
	40	LE013_scan1_A10	CellSnap	146
	44	LE013_scan1_A10	CellSnap	149
	48	LE013_scan1_A10	CellSnap	142
	52	LE013_scan1_A10	CellSnap	140
	56	LE013_scan1_A10	CellSnap	134
	60	LE013_scan1_A10	CellSnap	139
	64	LE013_scan1_A10	CellSnap	144
	68	LE013_scan1_A10	CellSnap	140
	72	LE013_scan1_A10	CellSnap	141
	76	LE013_scan1_A10	CellSnap	141
	80	LE013_scan1_A10	CellSnap	144
	84	LE013_scan1_A10	CellSnap	143
	88	LE013_scan1_A10	CellSnap	143
	92	LE013_scan1_A10	CellSnap	136
	96	LE013_scan1_A10	CellSnap	135
	100	LE013_scan1_A10	CellSnap	131
	104	LE013_scan1_A10	CellSnap	134
	108	LE013_scan1_A10	CellSnap	137
	112	LE013_scan1_A10	CellSnap	130
	116	LE013_scan1_A10	CellSnap	142
	120	LE013_scan1_A10	CellSnap	139
	124	LE013_scan1_A10	CellSnap	142
	128	LE013_scan1_A10	CellSnap	142
	132	LE013_scan1_A10	CellSnap	149
	136	LE013_scan1_A10	CellSnap	146
	140	LE013_scan1_A10	CellSnap	150
	0	LE013_scan1_A5	CellSnap	103
	4	LE013_scan1_A5	CellSnap	110
	8	LE013_scan1_A5	CellSnap	111
	12	LE013_scan1_A5	CellSnap	107
	16	LE013_scan1_A5	CellSnap	112
	20	LE013_scan1_A5	CellSnap	109
	24	LE013_scan1_A5	CellSnap	112
	28	LE013_scan1_A5	CellSnap	117
	32	LE013_scan1_A5	CellSnap	116
	36	LE013_scan1_A5	CellSnap	120
	40	LE013_scan1_A5	CellSnap	120
	44	LE013_scan1_A5	CellSnap	116
	48	LE013_scan1_A5	CellSnap	115
	52	LE013_scan1_A5	CellSnap	112
	56	LE013_scan1_A5	CellSnap	116
	60	LE013_scan1_A5	CellSnap	115
	64	LE013_scan1_A5	CellSnap	113
	68	LE013_scan1_A5	CellSnap	113
	72	LE013_scan1_A5	CellSnap	108
	76	LE013_scan1_A5	CellSnap	110
	80	LE013_scan1_A5	CellSnap	109
	84	LE013_scan1_A5	CellSnap	103
	88	LE013_scan1_A5	CellSnap	107
	92	LE013_scan1_A5	CellSnap	108
	96	LE013_scan1_A5	CellSnap	111
	100	LE013_scan1_A5	CellSnap	109
	104	LE013_scan1_A5	CellSnap	110
	108	LE013_scan1_A5	CellSnap	113
	112	LE013_scan1_A5	CellSnap	115
	116	LE013_scan1_A5	CellSnap	115
	120	LE013_scan1_A5	CellSnap	113
	124	LE013_scan1_A5	CellSnap	106
	128	LE013_scan1_A5	CellSnap	115
	132	LE013_scan1_A5	CellSnap	114
	136	LE013_scan1_A5	CellSnap	113
	140	LE013_scan1_A5	CellSnap	115
	0	LE013_scan1_C1	CellSnap	127
	4	LE013_scan1_C1	CellSnap	128
	8	LE013_scan1_C1	CellSnap	129
	12	LE013_scan1_C1	CellSnap	129
	16	LE013_scan1_C1	CellSnap	136
	20	LE013_scan1_C1	CellSnap	123
	24	LE013_scan1_C1	CellSnap	126
	28	LE013_scan1_C1	CellSnap	129
	32	LE013_scan1_C1	CellSnap	129
	36	LE013_scan1_C1	CellSnap	130
	40	LE013_scan1_C1	CellSnap	127
	44	LE013_scan1_C1	CellSnap	127
	48	LE013_scan1_C1	CellSnap	125
	52	LE013_scan1_C1	CellSnap	120
	56	LE013_scan1_C1	CellSnap	116
	60	LE013_scan1_C1	CellSnap	117
	64	LE013_scan1_C1	CellSnap	116
	68	LE013_scan1_C1	CellSnap	120
	72	LE013_scan1_C1	CellSnap	123
	76	LE013_scan1_C1	CellSnap	118
	80	LE013_scan1_C1	CellSnap	119
	84	LE013_scan1_C1	CellSnap	123
	88	LE013_scan1_C1	CellSnap	122
	92	LE013_scan1_C1	CellSnap	122
	96	LE013_scan1_C1	CellSnap	118
	100	LE013_scan1_C1	CellSnap	117
	104	LE013_scan1_C1	CellSnap	117
	108	LE013_scan1_C1	CellSnap	120
	112	LE013_scan1_C1	CellSnap	118
	116	LE013_scan1_C1	CellSnap	116
	120	LE013_scan1_C1	CellSnap	122
	124	LE013_scan1_C1	CellSnap	125
	128	LE013_scan1_C1	CellSnap	127
	132	LE013_scan1_C1	CellSnap	126
	136	LE013_scan1_C1	CellSnap	130
	140	LE013_scan1_C1	CellSnap	127
	0	LE013_scan1_E6	CellSnap	110
	4	LE013_scan1_E6	CellSnap	105
	8	LE013_scan1_E6	CellSnap	111
	12	LE013_scan1_E6	CellSnap	118
	16	LE013_scan1_E6	CellSnap	128
	20	LE013_scan1_E6	CellSnap	122
	24	LE013_scan1_E6	CellSnap	124
	28	LE013_scan1_E6	CellSnap	124
	32	LE013_scan1_E6	CellSnap	123
	36	LE013_scan1_E6	CellSnap	124
	40	LE013_scan1_E6	CellSnap	120
	44	LE013_scan1_E6	CellSnap	124
	48	LE013_scan1_E6	CellSnap	122
	52	LE013_scan1_E6	CellSnap	123
	56	LE013_scan1_E6	CellSnap	123
	60	LE013_scan1_E6	CellSnap	120
	64	LE013_scan1_E6	CellSnap	115
	68	LE013_scan1_E6	CellSnap	124
	72	LE013_scan1_E6	CellSnap	130
	76	LE013_scan1_E6	CellSnap	128
	80	LE013_scan1_E6	CellSnap	125
	84	LE013_scan1_E6	CellSnap	122
	88	LE013_scan1_E6	CellSnap	118
	92	LE013_scan1_E6	CellSnap	120
	96	LE013_scan1_E6	CellSnap	119
	100	LE013_scan1_E6	CellSnap	117
	104	LE013_scan1_E6	CellSnap	119
	108	LE013_scan1_E6	CellSnap	122
	112	LE013_scan1_E6	CellSnap	131
	116	LE013_scan1_E6	CellSnap	125
	120	LE013_scan1_E6	CellSnap	128
	124	LE013_scan1_E6	CellSnap	125
	128	LE013_scan1_E6	CellSnap	129
	132	LE013_scan1_E6	CellSnap	137
	136	LE013_scan1_E6	CellSnap	129
	140	LE013_scan1_E6	CellSnap	126
	0	LE013_scan1_F10	CellSnap	132
	4	LE013_scan1_F10	CellSnap	131
	8	LE013_scan1_F10	CellSnap	133
	12	LE013_scan1_F10	CellSnap	137
	16	LE013_scan1_F10	CellSnap	137
	20	LE013_scan1_F10	CellSnap	136
	24	LE013_scan1_F10	CellSnap	136
	28	LE013_scan1_F10	CellSnap	138
	32	LE013_scan1_F10	CellSnap	133
	36	LE013_scan1_F10	CellSnap	132
	40	LE013_scan1_F10	CellSnap	129
	44	LE013_scan1_F10	CellSnap	130
	48	LE013_scan1_F10	CellSnap	131
	52	LE013_scan1_F10	CellSnap	134
	56	LE013_scan1_F10	CellSnap	134
	60	LE013_scan1_F10	CellSnap	129
	64	LE013_scan1_F10	CellSnap	129
	68	LE013_scan1_F10	CellSnap	132
	72	LE013_scan1_F10	CellSnap	136
	76	LE013_scan1_F10	CellSnap	134
	80	LE013_scan1_F10	CellSnap	135
	84	LE013_scan1_F10	CellSnap	134
	88	LE013_scan1_F10	CellSnap	127
	92	LE013_scan1_F10	CellSnap	124
	96	LE013_scan1_F10	CellSnap	125
	100	LE013_scan1_F10	CellSnap	130
	104	LE013_scan1_F10	CellSnap	122
	108	LE013_scan1_F10	CellSnap	126
	112	LE013_scan1_F10	CellSnap	129
	116	LE013_scan1_F10	CellSnap	130
	120	LE013_scan1_F10	CellSnap	127
	124	LE013_scan1_F10	CellSnap	129
	128	LE013_scan1_F10	CellSnap	128
	132	LE013_scan1_F10	CellSnap	125
	136	LE013_scan1_F10	CellSnap	125
	140	LE013_scan1_F10	CellSnap	127
	0	LE013_scan2_A10	CellSnap	125
	4	LE013_scan2_A10	CellSnap	128
	8	LE013_scan2_A10	CellSnap	126
	12	LE013_scan2_A10	CellSnap	128
	16	LE013_scan2_A10	CellSnap	128
	20	LE013_scan2_A10	CellSnap	135
	24	LE013_scan2_A10	CellSnap	134
	28	LE013_scan2_A10	CellSnap	132
	32	LE013_scan2_A10	CellSnap	135
	36	LE013_scan2_A10	CellSnap	137
	40	LE013_scan2_A10	CellSnap	131
	44	LE013_scan2_A10	CellSnap	131
	48	LE013_scan2_A10	CellSnap	134
	52	LE013_scan2_A10	CellSnap	126
	56	LE013_scan2_A10	CellSnap	126
	60	LE013_scan2_A10	CellSnap	126
	64	LE013_scan2_A10	CellSnap	127
	68	LE013_scan2_A10	CellSnap	128
	72	LE013_scan2_A10	CellSnap	130
	76	LE013_scan2_A10	CellSnap	126
	80	LE013_scan2_A10	CellSnap	122
	84	LE013_scan2_A10	CellSnap	124
	88	LE013_scan2_A10	CellSnap	128
	92	LE013_scan2_A10	CellSnap	130
	96	LE013_scan2_A10	CellSnap	127
	100	LE013_scan2_A10	CellSnap	129
	104	LE013_scan2_A10	CellSnap	129
	108	LE013_scan2_A10	CellSnap	128
	112	LE013_scan2_A10	CellSnap	125
	116	LE013_scan2_A10	CellSnap	127
	120	LE013_scan2_A10	CellSnap	122
	124	LE013_scan2_A10	CellSnap	129
	128	LE013_scan2_A10	CellSnap	128
	132	LE013_scan2_A10	CellSnap	128
	136	LE013_scan2_A10	CellSnap	130
	140	LE013_scan2_A10	CellSnap	131
	0	LE013_scan2_A5	CellSnap	113
	4	LE013_scan2_A5	CellSnap	111
	8	LE013_scan2_A5	CellSnap	115
	12	LE013_scan2_A5	CellSnap	120
	16	LE013_scan2_A5	CellSnap	121
	20	LE013_scan2_A5	CellSnap	120
	24	LE013_scan2_A5	CellSnap	115
	28	LE013_scan2_A5	CellSnap	114
	32	LE013_scan2_A5	CellSnap	116
	36	LE013_scan2_A5	CellSnap	117
	40	LE013_scan2_A5	CellSnap	120
	44	LE013_scan2_A5	CellSnap	121
	48	LE013_scan2_A5	CellSnap	115
	52	LE013_scan2_A5	CellSnap	117
	56	LE013_scan2_A5	CellSnap	115
	60	LE013_scan2_A5	CellSnap	109
	64	LE013_scan2_A5	CellSnap	113
	68	LE013_scan2_A5	CellSnap	117
	72	LE013_scan2_A5	CellSnap	113
	76	LE013_scan2_A5	CellSnap	115
	80	LE013_scan2_A5	CellSnap	116
	84	LE013_scan2_A5	CellSnap	115
	88	LE013_scan2_A5	CellSnap	116
	92	LE013_scan2_A5	CellSnap	114
	96	LE013_scan2_A5	CellSnap	121
	100	LE013_scan2_A5	CellSnap	120
	104	LE013_scan2_A5	CellSnap	121
	108	LE013_scan2_A5	CellSnap	117
	112	LE013_scan2_A5	CellSnap	112
	116	LE013_scan2_A5	CellSnap	116
	120	LE013_scan2_A5	CellSnap	124
	124	LE013_scan2_A5	CellSnap	123
	128	LE013_scan2_A5	CellSnap	124
	132	LE013_scan2_A5	CellSnap	120
	136	LE013_scan2_A5	CellSnap	117
	140	LE013_scan2_A5	CellSnap	113
	0	LE013_scan2_D11	CellSnap	123
	4	LE013_scan2_D11	CellSnap	119
	8	LE013_scan2_D11	CellSnap	117
	12	LE013_scan2_D11	CellSnap	118
	16	LE013_scan2_D11	CellSnap	124
	20	LE013_scan2_D11	CellSnap	123
	24	LE013_scan2_D11	CellSnap	122
	28	LE013_scan2_D11	CellSnap	126
	32	LE013_scan2_D11	CellSnap	120
	36	LE013_scan2_D11	CellSnap	122
	40	LE013_scan2_D11	CellSnap	120
	44	LE013_scan2_D11	CellSnap	120
	48	LE013_scan2_D11	CellSnap	122
	52	LE013_scan2_D11	CellSnap	120
	56	LE013_scan2_D11	CellSnap	120
	60	LE013_scan2_D11	CellSnap	122
	64	LE013_scan2_D11	CellSnap	120
	68	LE013_scan2_D11	CellSnap	121
	72	LE013_scan2_D11	CellSnap	126
	76	LE013_scan2_D11	CellSnap	124
	80	LE013_scan2_D11	CellSnap	117
	84	LE013_scan2_D11	CellSnap	120
	88	LE013_scan2_D11	CellSnap	125
	92	LE013_scan2_D11	CellSnap	126
	96	LE013_scan2_D11	CellSnap	130
	100	LE013_scan2_D11	CellSnap	123
	104	LE013_scan2_D11	CellSnap	121
	108	LE013_scan2_D11	CellSnap	125
	112	LE013_scan2_D11	CellSnap	122
	116	LE013_scan2_D11	CellSnap	120
	120	LE013_scan2_D11	CellSnap	126
	124	LE013_scan2_D11	CellSnap	126
	128	LE013_scan2_D11	CellSnap	133
	132	LE013_scan2_D11	CellSnap	131
	136	LE013_scan2_D11	CellSnap	125
	140	LE013_scan2_D11	CellSnap	128
	0	LE013_scan2_E6	CellSnap	127
	4	LE013_scan2_E6	CellSnap	125
	8	LE013_scan2_E6	CellSnap	125
	12	LE013_scan2_E6	CellSnap	124
	16	LE013_scan2_E6	CellSnap	126
	20	LE013_scan2_E6	CellSnap	128
	24	LE013_scan2_E6	CellSnap	125
	28	LE013_scan2_E6	CellSnap	123
	32	LE013_scan2_E6	CellSnap	122
	36	LE013_scan2_E6	CellSnap	133
	40	LE013_scan2_E6	CellSnap	138
	44	LE013_scan2_E6	CellSnap	132
	48	LE013_scan2_E6	CellSnap	131
	52	LE013_scan2_E6	CellSnap	129
	56	LE013_scan2_E6	CellSnap	126
	60	LE013_scan2_E6	CellSnap	124
	64	LE013_scan2_E6	CellSnap	124
	68	LE013_scan2_E6	CellSnap	126
	72	LE013_scan2_E6	CellSnap	120
	76	LE013_scan2_E6	CellSnap	126
	80	LE013_scan2_E6	CellSnap	122
	84	LE013_scan2_E6	CellSnap	123
	88	LE013_scan2_E6	CellSnap	119
	92	LE013_scan2_E6	CellSnap	121
	96	LE013_scan2_E6	CellSnap	117
	100	LE013_scan2_E6	CellSnap	118
	104	LE013_scan2_E6	CellSnap	119
	108	LE013_scan2_E6	CellSnap	122
	112	LE013_scan2_E6	CellSnap	126
	116	LE013_scan2_E6	CellSnap	127
	120	LE013_scan2_E6	CellSnap	121
	124	LE013_scan2_E6	CellSnap	119
	128	LE013_scan2_E6	CellSnap	124
	132	LE013_scan2_E6	CellSnap	124
	136	LE013_scan2_E6	CellSnap	126
	140	LE013_scan2_E6	CellSnap	126
	0	LE014_scan1_B2	CellSnap	106
	4	LE014_scan1_B2	CellSnap	111
	8	LE014_scan1_B2	CellSnap	110
	12	LE014_scan1_B2	CellSnap	111
	16	LE014_scan1_B2	CellSnap	116
	20	LE014_scan1_B2	CellSnap	116
	24	LE014_scan1_B2	CellSnap	118
	28	LE014_scan1_B2	CellSnap	111
	32	LE014_scan1_B2	CellSnap	112
	36	LE014_scan1_B2	CellSnap	108
	40	LE014_scan1_B2	CellSnap	110
	44	LE014_scan1_B2	CellSnap	108
	48	LE014_scan1_B2	CellSnap	110
	52	LE014_scan1_B2	CellSnap	109
	56	LE014_scan1_B2	CellSnap	108
	60	LE014_scan1_B2	CellSnap	108
	64	LE014_scan1_B2	CellSnap	113
	68	LE014_scan1_B2	CellSnap	106
	72	LE014_scan1_B2	CellSnap	113
	76	LE014_scan1_B2	CellSnap	114
	80	LE014_scan1_B2	CellSnap	115
	84	LE014_scan1_B2	CellSnap	111
	88	LE014_scan1_B2	CellSnap	110
	92	LE014_scan1_B2	CellSnap	111
	96	LE014_scan1_B2	CellSnap	111
	100	LE014_scan1_B2	CellSnap	113
	104	LE014_scan1_B2	CellSnap	115
	108	LE014_scan1_B2	CellSnap	123
	112	LE014_scan1_B2	CellSnap	123
	116	LE014_scan1_B2	CellSnap	126
	120	LE014_scan1_B2	CellSnap	126
	124	LE014_scan1_B2	CellSnap	130
	128	LE014_scan1_B2	CellSnap	139
	132	LE014_scan1_B2	CellSnap	139
	136	LE014_scan1_B2	CellSnap	136
	140	LE014_scan1_B2	CellSnap	133
	0	LE014_scan1_G5	CellSnap	136
	4	LE014_scan1_G5	CellSnap	135
	8	LE014_scan1_G5	CellSnap	134
	12	LE014_scan1_G5	CellSnap	136
	16	LE014_scan1_G5	CellSnap	142
	20	LE014_scan1_G5	CellSnap	144
	24	LE014_scan1_G5	CellSnap	143
	28	LE014_scan1_G5	CellSnap	141
	32	LE014_scan1_G5	CellSnap	143
	36	LE014_scan1_G5	CellSnap	146
	40	LE014_scan1_G5	CellSnap	143
	44	LE014_scan1_G5	CellSnap	141
	48	LE014_scan1_G5	CellSnap	137
	52	LE014_scan1_G5	CellSnap	139
	56	LE014_scan1_G5	CellSnap	143
	60	LE014_scan1_G5	CellSnap	141
	64	LE014_scan1_G5	CellSnap	144
	68	LE014_scan1_G5	CellSnap	142
	72	LE014_scan1_G5	CellSnap	144
	76	LE014_scan1_G5	CellSnap	144
	80	LE014_scan1_G5	CellSnap	143
	84	LE014_scan1_G5	CellSnap	147
	88	LE014_scan1_G5	CellSnap	149
	92	LE014_scan1_G5	CellSnap	147
	96	LE014_scan1_G5	CellSnap	149
	100	LE014_scan1_G5	CellSnap	146
	104	LE014_scan1_G5	CellSnap	142
	108	LE014_scan1_G5	CellSnap	142
	112	LE014_scan1_G5	CellSnap	139
	116	LE014_scan1_G5	CellSnap	143
	120	LE014_scan1_G5	CellSnap	139
	124	LE014_scan1_G5	CellSnap	143
	128	LE014_scan1_G5	CellSnap	139
	132	LE014_scan1_G5	CellSnap	139
	136	LE014_scan1_G5	CellSnap	140
	140	LE014_scan1_G5	CellSnap	138
	0	LE014_scan2_B2	CellSnap	122
	4	LE014_scan2_B2	CellSnap	124
	8	LE014_scan2_B2	CellSnap	134
	12	LE014_scan2_B2	CellSnap	133
	16	LE014_scan2_B2	CellSnap	131
	20	LE014_scan2_B2	CellSnap	132
	24	LE014_scan2_B2	CellSnap	132
	28	LE014_scan2_B2	CellSnap	134
	32	LE014_scan2_B2	CellSnap	136
	36	LE014_scan2_B2	CellSnap	139
	40	LE014_scan2_B2	CellSnap	146
	44	LE014_scan2_B2	CellSnap	137
	48	LE014_scan2_B2	CellSnap	137
	52	LE014_scan2_B2	CellSnap	131
	56	LE014_scan2_B2	CellSnap	135
	60	LE014_scan2_B2	CellSnap	133
	64	LE014_scan2_B2	CellSnap	138
	68	LE014_scan2_B2	CellSnap	134
	72	LE014_scan2_B2	CellSnap	141
	76	LE014_scan2_B2	CellSnap	137
	80	LE014_scan2_B2	CellSnap	140
	84	LE014_scan2_B2	CellSnap	143
	88	LE014_scan2_B2	CellSnap	145
	92	LE014_scan2_B2	CellSnap	140
	96	LE014_scan2_B2	CellSnap	144
	100	LE014_scan2_B2	CellSnap	151
	104	LE014_scan2_B2	CellSnap	154
	108	LE014_scan2_B2	CellSnap	149
	112	LE014_scan2_B2	CellSnap	140
	116	LE014_scan2_B2	CellSnap	137
	120	LE014_scan2_B2	CellSnap	132
	124	LE014_scan2_B2	CellSnap	143
	128	LE014_scan2_B2	CellSnap	138
	132	LE014_scan2_B2	CellSnap	140
	136	LE014_scan2_B2	CellSnap	136
	140	LE014_scan2_B2	CellSnap	128
	0	LE014_scan3_G5	CellSnap	127
	4	LE014_scan3_G5	CellSnap	126
	8	LE014_scan3_G5	CellSnap	126
	12	LE014_scan3_G5	CellSnap	127
	16	LE014_scan3_G5	CellSnap	127
	20	LE014_scan3_G5	CellSnap	126
	24	LE014_scan3_G5	CellSnap	130
	28	LE014_scan3_G5	CellSnap	133
	32	LE014_scan3_G5	CellSnap	137
	36	LE014_scan3_G5	CellSnap	134
	40	LE014_scan3_G5	CellSnap	138
	44	LE014_scan3_G5	CellSnap	142
	48	LE014_scan3_G5	CellSnap	135
	52	LE014_scan3_G5	CellSnap	131
	56	LE014_scan3_G5	CellSnap	129
	60	LE014_scan3_G5	CellSnap	132
	64	LE014_scan3_G5	CellSnap	137
	68	LE014_scan3_G5	CellSnap	131
	72	LE014_scan3_G5	CellSnap	133
	76	LE014_scan3_G5	CellSnap	129
	80	LE014_scan3_G5	CellSnap	135
	84	LE014_scan3_G5	CellSnap	137
	88	LE014_scan3_G5	CellSnap	136
	92	LE014_scan3_G5	CellSnap	142
	96	LE014_scan3_G5	CellSnap	143
	100	LE014_scan3_G5	CellSnap	143
	104	LE014_scan3_G5	CellSnap	133
	108	LE014_scan3_G5	CellSnap	126
	112	LE014_scan3_G5	CellSnap	131
	116	LE014_scan3_G5	CellSnap	126
	120	LE014_scan3_G5	CellSnap	136
	124	LE014_scan3_G5	CellSnap	130
	128	LE014_scan3_G5	CellSnap	141
	132	LE014_scan3_G5	CellSnap	137
	136	LE014_scan3_G5	CellSnap	139
	140	LE014_scan3_G5	CellSnap	138
	0	LE015_scan1_H4	CellSnap	112
	4	LE015_scan1_H4	CellSnap	117
	8	LE015_scan1_H4	CellSnap	123
	12	LE015_scan1_H4	CellSnap	125
	16	LE015_scan1_H4	CellSnap	126
	20	LE015_scan1_H4	CellSnap	120
	24	LE015_scan1_H4	CellSnap	120
	28	LE015_scan1_H4	CellSnap	125
	32	LE015_scan1_H4	CellSnap	116
	36	LE015_scan1_H4	CellSnap	122
	40	LE015_scan1_H4	CellSnap	121
	44	LE015_scan1_H4	CellSnap	120
	48	LE015_scan1_H4	CellSnap	120
	52	LE015_scan1_H4	CellSnap	123
	56	LE015_scan1_H4	CellSnap	121
	60	LE015_scan1_H4	CellSnap	125
	64	LE015_scan1_H4	CellSnap	120
	68	LE015_scan1_H4	CellSnap	119
	72	LE015_scan1_H4	CellSnap	114
	76	LE015_scan1_H4	CellSnap	116
	80	LE015_scan1_H4	CellSnap	115
	84	LE015_scan1_H4	CellSnap	107
	88	LE015_scan1_H4	CellSnap	111
	92	LE015_scan1_H4	CellSnap	108
	96	LE015_scan1_H4	CellSnap	105
	100	LE015_scan1_H4	CellSnap	103
	104	LE015_scan1_H4	CellSnap	102
	108	LE015_scan1_H4	CellSnap	109
	112	LE015_scan1_H4	CellSnap	114
	116	LE015_scan1_H4	CellSnap	111
	120	LE015_scan1_H4	CellSnap	117
	124	LE015_scan1_H4	CellSnap	117
	128	LE015_scan1_H4	CellSnap	117
	132	LE015_scan1_H4	CellSnap	116
	136	LE015_scan1_H4	CellSnap	128
	140	LE015_scan1_H4	CellSnap	135
	0	LE015_scan2_H4	CellSnap	134
	4	LE015_scan2_H4	CellSnap	141
	8	LE015_scan2_H4	CellSnap	142
	12	LE015_scan2_H4	CellSnap	139
	16	LE015_scan2_H4	CellSnap	138
	20	LE015_scan2_H4	CellSnap	138
	24	LE015_scan2_H4	CellSnap	139
	28	LE015_scan2_H4	CellSnap	132
	32	LE015_scan2_H4	CellSnap	133
	36	LE015_scan2_H4	CellSnap	136
	40	LE015_scan2_H4	CellSnap	138
	44	LE015_scan2_H4	CellSnap	137
	48	LE015_scan2_H4	CellSnap	139
	52	LE015_scan2_H4	CellSnap	130
	56	LE015_scan2_H4	CellSnap	133
	60	LE015_scan2_H4	CellSnap	133
	64	LE015_scan2_H4	CellSnap	132
	68	LE015_scan2_H4	CellSnap	131
	72	LE015_scan2_H4	CellSnap	129
	76	LE015_scan2_H4	CellSnap	132
	80	LE015_scan2_H4	CellSnap	136
	84	LE015_scan2_H4	CellSnap	137
	88	LE015_scan2_H4	CellSnap	133
	92	LE015_scan2_H4	CellSnap	132
	96	LE015_scan2_H4	CellSnap	135
	100	LE015_scan2_H4	CellSnap	138
	104	LE015_scan2_H4	CellSnap	137
	108	LE015_scan2_H4	CellSnap	129
	112	LE015_scan2_H4	CellSnap	122
	116	LE015_scan2_H4	CellSnap	133
	120	LE015_scan2_H4	CellSnap	130
	124	LE015_scan2_H4	CellSnap	135
	128	LE015_scan2_H4	CellSnap	145
	132	LE015_scan2_H4	CellSnap	136
	136	LE015_scan2_H4	CellSnap	140
	140	LE015_scan2_H4	CellSnap	144
	0	LE015_scan2_H5	CellSnap	135
	4	LE015_scan2_H5	CellSnap	141
	8	LE015_scan2_H5	CellSnap	147
	12	LE015_scan2_H5	CellSnap	146
	16	LE015_scan2_H5	CellSnap	145
	20	LE015_scan2_H5	CellSnap	149
	24	LE015_scan2_H5	CellSnap	145
	28	LE015_scan2_H5	CellSnap	146
	32	LE015_scan2_H5	CellSnap	143
	36	LE015_scan2_H5	CellSnap	150
	40	LE015_scan2_H5	CellSnap	156
	44	LE015_scan2_H5	CellSnap	156
	48	LE015_scan2_H5	CellSnap	152
	52	LE015_scan2_H5	CellSnap	146
	56	LE015_scan2_H5	CellSnap	152
	60	LE015_scan2_H5	CellSnap	149
	64	LE015_scan2_H5	CellSnap	154
	68	LE015_scan2_H5	CellSnap	157
	72	LE015_scan2_H5	CellSnap	158
	76	LE015_scan2_H5	CellSnap	158
	80	LE015_scan2_H5	CellSnap	156
	84	LE015_scan2_H5	CellSnap	159
	88	LE015_scan2_H5	CellSnap	157
	92	LE015_scan2_H5	CellSnap	156
	96	LE015_scan2_H5	CellSnap	156
	100	LE015_scan2_H5	CellSnap	154
	104	LE015_scan2_H5	CellSnap	153
	108	LE015_scan2_H5	CellSnap	153
	112	LE015_scan2_H5	CellSnap	151
	116	LE015_scan2_H5	CellSnap	152
	120	LE015_scan2_H5	CellSnap	152
	124	LE015_scan2_H5	CellSnap	151
	128	LE015_scan2_H5	CellSnap	157
	132	LE015_scan2_H5	CellSnap	155
	136	LE015_scan2_H5	CellSnap	155
	140	LE015_scan2_H5	CellSnap	156
Figure 5K
	Focus (um)	Cell Number Mean	Cell Number Std	Error Band
	0	123.3	11.9124	5.22084
	4	125.05	12.5466	5.49881
	8	126.15	11.8022	5.17255
	12	127.2	11.5604	5.06655
	16	128.6	10.4297	4.57102
	20	127.65	11.4491	5.01778
	24	127.75	10.7256	4.70072
	28	127.65	10.801	4.73373
	32	127.65	11.6586	5.10962
	36	129.7	11.8947	5.21309
	40	130.9	12.9082	5.65726
	44	130.05	13.5277	5.92875
	48	129.15	11.5953	5.08185
	52	127.2	11.091	4.86085
	56	127	11.3601	4.9788
	60	126.35	11.5589	5.06591
	64	127.25	12.814	5.61596
	68	127.4	12.3561	5.41531
	72	128.45	13.1128	5.74692
	76	127.75	12.8877	5.64827
	80	127.95	13.4692	5.90312
	84	127.55	15.2677	6.69136
	88	127.65	15.1041	6.61967
	92	127.25	14.4254	6.32221
	96	128	15.1796	6.65276
	100	127.95	15.6322	6.85112
	104	127	15.3349	6.7208
	108	127.35	13.0798	5.73248
	112	126.9	12.039	5.27631
	116	127.7	12.6578	5.54755
	120	127.95	11.2786	4.94309
	124	129.25	11.8893	5.21071
	128	131.55	12.2538	5.37046
	132	130.95	12.024	5.26975
	136	131.15	10.9798	4.81209
	140	131.4	11.5093	5.04416
Figure 5K raw data
	Focus (um)	Spheroid Name	Cell Number
	0	LE012_scan2_A1	110
	4	LE012_scan2_A1	111
	8	LE012_scan2_A1	115
	12	LE012_scan2_A1	117
	16	LE012_scan2_A1	113
	20	LE012_scan2_A1	115
	24	LE012_scan2_A1	114
	28	LE012_scan2_A1	112
	32	LE012_scan2_A1	109
	36	LE012_scan2_A1	113
	40	LE012_scan2_A1	118
	44	LE012_scan2_A1	114
	48	LE012_scan2_A1	114
	52	LE012_scan2_A1	111
	56	LE012_scan2_A1	114
	60	LE012_scan2_A1	115
	64	LE012_scan2_A1	116
	68	LE012_scan2_A1	113
	72	LE012_scan2_A1	114
	76	LE012_scan2_A1	112
	80	LE012_scan2_A1	113
	84	LE012_scan2_A1	114
	88	LE012_scan2_A1	113
	92	LE012_scan2_A1	114
	96	LE012_scan2_A1	113
	100	LE012_scan2_A1	110
	104	LE012_scan2_A1	113
	108	LE012_scan2_A1	118
	112	LE012_scan2_A1	113
	116	LE012_scan2_A1	112
	120	LE012_scan2_A1	115
	124	LE012_scan2_A1	122
	128	LE012_scan2_A1	113
	132	LE012_scan2_A1	114
	136	LE012_scan2_A1	120
	140	LE012_scan2_A1	120
	0	LE012_scan2_A3	114
	4	LE012_scan2_A3	117
	8	LE012_scan2_A3	114
	12	LE012_scan2_A3	113
	16	LE012_scan2_A3	114
	20	LE012_scan2_A3	113
	24	LE012_scan2_A3	115
	28	LE012_scan2_A3	114
	32	LE012_scan2_A3	119
	36	LE012_scan2_A3	118
	40	LE012_scan2_A3	122
	44	LE012_scan2_A3	115
	48	LE012_scan2_A3	124
	52	LE012_scan2_A3	122
	56	LE012_scan2_A3	122
	60	LE012_scan2_A3	117
	64	LE012_scan2_A3	116
	68	LE012_scan2_A3	120
	72	LE012_scan2_A3	124
	76	LE012_scan2_A3	121
	80	LE012_scan2_A3	124
	84	LE012_scan2_A3	118
	88	LE012_scan2_A3	113
	92	LE012_scan2_A3	115
	96	LE012_scan2_A3	116
	100	LE012_scan2_A3	120
	104	LE012_scan2_A3	114
	108	LE012_scan2_A3	108
	112	LE012_scan2_A3	113
	116	LE012_scan2_A3	113
	120	LE012_scan2_A3	110
	124	LE012_scan2_A3	109
	128	LE012_scan2_A3	110
	132	LE012_scan2_A3	112
	136	LE012_scan2_A3	112
	140	LE012_scan2_A3	114
	0	LE012_scan2_C2	149
	4	LE012_scan2_C2	153
	8	LE012_scan2_C2	149
	12	LE012_scan2_C2	151
	16	LE012_scan2_C2	148
	20	LE012_scan2_C2	148
	24	LE012_scan2_C2	147
	28	LE012_scan2_C2	148
	32	LE012_scan2_C2	151
	36	LE012_scan2_C2	152
	40	LE012_scan2_C2	152
	44	LE012_scan2_C2	154
	48	LE012_scan2_C2	148
	52	LE012_scan2_C2	149
	56	LE012_scan2_C2	145
	60	LE012_scan2_C2	146
	64	LE012_scan2_C2	146
	68	LE012_scan2_C2	146
	72	LE012_scan2_C2	146
	76	LE012_scan2_C2	148
	80	LE012_scan2_C2	150
	84	LE012_scan2_C2	149
	88	LE012_scan2_C2	152
	92	LE012_scan2_C2	152
	96	LE012_scan2_C2	155
	100	LE012_scan2_C2	155
	104	LE012_scan2_C2	157
	108	LE012_scan2_C2	151
	112	LE012_scan2_C2	154
	116	LE012_scan2_C2	153
	120	LE012_scan2_C2	151
	124	LE012_scan2_C2	145
	128	LE012_scan2_C2	145
	132	LE012_scan2_C2	142
	136	LE012_scan2_C2	139
	140	LE012_scan2_C2	142
	0	LE012_scan2_D1	133
	4	LE012_scan2_D1	134
	8	LE012_scan2_D1	130
	12	LE012_scan2_D1	132
	16	LE012_scan2_D1	126
	20	LE012_scan2_D1	123
	24	LE012_scan2_D1	124
	28	LE012_scan2_D1	124
	32	LE012_scan2_D1	123
	36	LE012_scan2_D1	129
	40	LE012_scan2_D1	123
	44	LE012_scan2_D1	127
	48	LE012_scan2_D1	130
	52	LE012_scan2_D1	132
	56	LE012_scan2_D1	128
	60	LE012_scan2_D1	127
	64	LE012_scan2_D1	128
	68	LE012_scan2_D1	128
	72	LE012_scan2_D1	126
	76	LE012_scan2_D1	122
	80	LE012_scan2_D1	123
	84	LE012_scan2_D1	122
	88	LE012_scan2_D1	129
	92	LE012_scan2_D1	127
	96	LE012_scan2_D1	130
	100	LE012_scan2_D1	132
	104	LE012_scan2_D1	128
	108	LE012_scan2_D1	129
	112	LE012_scan2_D1	130
	116	LE012_scan2_D1	130
	120	LE012_scan2_D1	129
	124	LE012_scan2_D1	136
	128	LE012_scan2_D1	137
	132	LE012_scan2_D1	135
	136	LE012_scan2_D1	137
	140	LE012_scan2_D1	137
	0	LE013_scan1_A10	128
	4	LE013_scan1_A10	134
	8	LE013_scan1_A10	132
	12	LE013_scan1_A10	133
	16	LE013_scan1_A10	134
	20	LE013_scan1_A10	133
	24	LE013_scan1_A10	134
	28	LE013_scan1_A10	130
	32	LE013_scan1_A10	137
	36	LE013_scan1_A10	132
	40	LE013_scan1_A10	146
	44	LE013_scan1_A10	149
	48	LE013_scan1_A10	142
	52	LE013_scan1_A10	140
	56	LE013_scan1_A10	134
	60	LE013_scan1_A10	139
	64	LE013_scan1_A10	144
	68	LE013_scan1_A10	140
	72	LE013_scan1_A10	141
	76	LE013_scan1_A10	141
	80	LE013_scan1_A10	144
	84	LE013_scan1_A10	143
	88	LE013_scan1_A10	143
	92	LE013_scan1_A10	136
	96	LE013_scan1_A10	135
	100	LE013_scan1_A10	131
	104	LE013_scan1_A10	134
	108	LE013_scan1_A10	137
	112	LE013_scan1_A10	130
	116	LE013_scan1_A10	142
	120	LE013_scan1_A10	139
	124	LE013_scan1_A10	142
	128	LE013_scan1_A10	142
	132	LE013_scan1_A10	149
	136	LE013_scan1_A10	146
	140	LE013_scan1_A10	150
	0	LE013_scan1_A5	103
	4	LE013_scan1_A5	110
	8	LE013_scan1_A5	111
	12	LE013_scan1_A5	107
	16	LE013_scan1_A5	112
	20	LE013_scan1_A5	109
	24	LE013_scan1_A5	112
	28	LE013_scan1_A5	117
	32	LE013_scan1_A5	116
	36	LE013_scan1_A5	120
	40	LE013_scan1_A5	120
	44	LE013_scan1_A5	116
	48	LE013_scan1_A5	115
	52	LE013_scan1_A5	112
	56	LE013_scan1_A5	116
	60	LE013_scan1_A5	115
	64	LE013_scan1_A5	113
	68	LE013_scan1_A5	113
	72	LE013_scan1_A5	108
	76	LE013_scan1_A5	110
	80	LE013_scan1_A5	109
	84	LE013_scan1_A5	103
	88	LE013_scan1_A5	107
	92	LE013_scan1_A5	108
	96	LE013_scan1_A5	111
	100	LE013_scan1_A5	109
	104	LE013_scan1_A5	110
	108	LE013_scan1_A5	113
	112	LE013_scan1_A5	115
	116	LE013_scan1_A5	115
	120	LE013_scan1_A5	113
	124	LE013_scan1_A5	106
	128	LE013_scan1_A5	115
	132	LE013_scan1_A5	114
	136	LE013_scan1_A5	113
	140	LE013_scan1_A5	115
	0	LE013_scan1_C1	127
	4	LE013_scan1_C1	128
	8	LE013_scan1_C1	129
	12	LE013_scan1_C1	129
	16	LE013_scan1_C1	136
	20	LE013_scan1_C1	123
	24	LE013_scan1_C1	126
	28	LE013_scan1_C1	129
	32	LE013_scan1_C1	129
	36	LE013_scan1_C1	130
	40	LE013_scan1_C1	127
	44	LE013_scan1_C1	127
	48	LE013_scan1_C1	125
	52	LE013_scan1_C1	120
	56	LE013_scan1_C1	116
	60	LE013_scan1_C1	117
	64	LE013_scan1_C1	116
	68	LE013_scan1_C1	120
	72	LE013_scan1_C1	123
	76	LE013_scan1_C1	118
	80	LE013_scan1_C1	119
	84	LE013_scan1_C1	123
	88	LE013_scan1_C1	122
	92	LE013_scan1_C1	122
	96	LE013_scan1_C1	118
	100	LE013_scan1_C1	117
	104	LE013_scan1_C1	117
	108	LE013_scan1_C1	120
	112	LE013_scan1_C1	118
	116	LE013_scan1_C1	116
	120	LE013_scan1_C1	122
	124	LE013_scan1_C1	125
	128	LE013_scan1_C1	127
	132	LE013_scan1_C1	126
	136	LE013_scan1_C1	130
	140	LE013_scan1_C1	127
	0	LE013_scan1_E6	110
	4	LE013_scan1_E6	105
	8	LE013_scan1_E6	111
	12	LE013_scan1_E6	118
	16	LE013_scan1_E6	128
	20	LE013_scan1_E6	122
	24	LE013_scan1_E6	124
	28	LE013_scan1_E6	124
	32	LE013_scan1_E6	123
	36	LE013_scan1_E6	124
	40	LE013_scan1_E6	120
	44	LE013_scan1_E6	124
	48	LE013_scan1_E6	122
	52	LE013_scan1_E6	123
	56	LE013_scan1_E6	123
	60	LE013_scan1_E6	120
	64	LE013_scan1_E6	115
	68	LE013_scan1_E6	124
	72	LE013_scan1_E6	130
	76	LE013_scan1_E6	128
	80	LE013_scan1_E6	125
	84	LE013_scan1_E6	122
	88	LE013_scan1_E6	118
	92	LE013_scan1_E6	120
	96	LE013_scan1_E6	119
	100	LE013_scan1_E6	117
	104	LE013_scan1_E6	119
	108	LE013_scan1_E6	122
	112	LE013_scan1_E6	131
	116	LE013_scan1_E6	125
	120	LE013_scan1_E6	128
	124	LE013_scan1_E6	125
	128	LE013_scan1_E6	129
	132	LE013_scan1_E6	137
	136	LE013_scan1_E6	129
	140	LE013_scan1_E6	126
	0	LE013_scan1_F10	132
	4	LE013_scan1_F10	131
	8	LE013_scan1_F10	133
	12	LE013_scan1_F10	137
	16	LE013_scan1_F10	137
	20	LE013_scan1_F10	136
	24	LE013_scan1_F10	136
	28	LE013_scan1_F10	138
	32	LE013_scan1_F10	133
	36	LE013_scan1_F10	132
	40	LE013_scan1_F10	129
	44	LE013_scan1_F10	130
	48	LE013_scan1_F10	131
	52	LE013_scan1_F10	134
	56	LE013_scan1_F10	134
	60	LE013_scan1_F10	129
	64	LE013_scan1_F10	129
	68	LE013_scan1_F10	132
	72	LE013_scan1_F10	136
	76	LE013_scan1_F10	134
	80	LE013_scan1_F10	135
	84	LE013_scan1_F10	134
	88	LE013_scan1_F10	127
	92	LE013_scan1_F10	124
	96	LE013_scan1_F10	125
	100	LE013_scan1_F10	130
	104	LE013_scan1_F10	122
	108	LE013_scan1_F10	126
	112	LE013_scan1_F10	129
	116	LE013_scan1_F10	130
	120	LE013_scan1_F10	127
	124	LE013_scan1_F10	129
	128	LE013_scan1_F10	128
	132	LE013_scan1_F10	125
	136	LE013_scan1_F10	125
	140	LE013_scan1_F10	127
	0	LE013_scan2_A10	125
	4	LE013_scan2_A10	128
	8	LE013_scan2_A10	126
	12	LE013_scan2_A10	128
	16	LE013_scan2_A10	128
	20	LE013_scan2_A10	135
	24	LE013_scan2_A10	134
	28	LE013_scan2_A10	132
	32	LE013_scan2_A10	135
	36	LE013_scan2_A10	137
	40	LE013_scan2_A10	131
	44	LE013_scan2_A10	131
	48	LE013_scan2_A10	134
	52	LE013_scan2_A10	126
	56	LE013_scan2_A10	126
	60	LE013_scan2_A10	126
	64	LE013_scan2_A10	127
	68	LE013_scan2_A10	128
	72	LE013_scan2_A10	130
	76	LE013_scan2_A10	126
	80	LE013_scan2_A10	122
	84	LE013_scan2_A10	124
	88	LE013_scan2_A10	128
	92	LE013_scan2_A10	130
	96	LE013_scan2_A10	127
	100	LE013_scan2_A10	129
	104	LE013_scan2_A10	129
	108	LE013_scan2_A10	128
	112	LE013_scan2_A10	125
	116	LE013_scan2_A10	127
	120	LE013_scan2_A10	122
	124	LE013_scan2_A10	129
	128	LE013_scan2_A10	128
	132	LE013_scan2_A10	128
	136	LE013_scan2_A10	130
	140	LE013_scan2_A10	131
	0	LE013_scan2_A5	113
	4	LE013_scan2_A5	111
	8	LE013_scan2_A5	115
	12	LE013_scan2_A5	120
	16	LE013_scan2_A5	121
	20	LE013_scan2_A5	120
	24	LE013_scan2_A5	115
	28	LE013_scan2_A5	114
	32	LE013_scan2_A5	116
	36	LE013_scan2_A5	117
	40	LE013_scan2_A5	120
	44	LE013_scan2_A5	121
	48	LE013_scan2_A5	115
	52	LE013_scan2_A5	117
	56	LE013_scan2_A5	115
	60	LE013_scan2_A5	109
	64	LE013_scan2_A5	113
	68	LE013_scan2_A5	117
	72	LE013_scan2_A5	113
	76	LE013_scan2_A5	115
	80	LE013_scan2_A5	116
	84	LE013_scan2_A5	115
	88	LE013_scan2_A5	116
	92	LE013_scan2_A5	114
	96	LE013_scan2_A5	121
	100	LE013_scan2_A5	120
	104	LE013_scan2_A5	121
	108	LE013_scan2_A5	117
	112	LE013_scan2_A5	112
	116	LE013_scan2_A5	116
	120	LE013_scan2_A5	124
	124	LE013_scan2_A5	123
	128	LE013_scan2_A5	124
	132	LE013_scan2_A5	120
	136	LE013_scan2_A5	117
	140	LE013_scan2_A5	113
	0	LE013_scan2_D11	123
	4	LE013_scan2_D11	119
	8	LE013_scan2_D11	117
	12	LE013_scan2_D11	118
	16	LE013_scan2_D11	124
	20	LE013_scan2_D11	123
	24	LE013_scan2_D11	122
	28	LE013_scan2_D11	126
	32	LE013_scan2_D11	120
	36	LE013_scan2_D11	122
	40	LE013_scan2_D11	120
	44	LE013_scan2_D11	120
	48	LE013_scan2_D11	122
	52	LE013_scan2_D11	120
	56	LE013_scan2_D11	120
	60	LE013_scan2_D11	122
	64	LE013_scan2_D11	120
	68	LE013_scan2_D11	121
	72	LE013_scan2_D11	126
	76	LE013_scan2_D11	124
	80	LE013_scan2_D11	117
	84	LE013_scan2_D11	120
	88	LE013_scan2_D11	125
	92	LE013_scan2_D11	126
	96	LE013_scan2_D11	130
	100	LE013_scan2_D11	123
	104	LE013_scan2_D11	121
	108	LE013_scan2_D11	125
	112	LE013_scan2_D11	122
	116	LE013_scan2_D11	120
	120	LE013_scan2_D11	126
	124	LE013_scan2_D11	126
	128	LE013_scan2_D11	133
	132	LE013_scan2_D11	131
	136	LE013_scan2_D11	125
	140	LE013_scan2_D11	128
	0	LE013_scan2_E6	127
	4	LE013_scan2_E6	125
	8	LE013_scan2_E6	125
	12	LE013_scan2_E6	124
	16	LE013_scan2_E6	126
	20	LE013_scan2_E6	128
	24	LE013_scan2_E6	125
	28	LE013_scan2_E6	123
	32	LE013_scan2_E6	122
	36	LE013_scan2_E6	133
	40	LE013_scan2_E6	138
	44	LE013_scan2_E6	132
	48	LE013_scan2_E6	131
	52	LE013_scan2_E6	129
	56	LE013_scan2_E6	126
	60	LE013_scan2_E6	124
	64	LE013_scan2_E6	124
	68	LE013_scan2_E6	126
	72	LE013_scan2_E6	120
	76	LE013_scan2_E6	126
	80	LE013_scan2_E6	122
	84	LE013_scan2_E6	123
	88	LE013_scan2_E6	119
	92	LE013_scan2_E6	121
	96	LE013_scan2_E6	117
	100	LE013_scan2_E6	118
	104	LE013_scan2_E6	119
	108	LE013_scan2_E6	122
	112	LE013_scan2_E6	126
	116	LE013_scan2_E6	127
	120	LE013_scan2_E6	121
	124	LE013_scan2_E6	119
	128	LE013_scan2_E6	124
	132	LE013_scan2_E6	124
	136	LE013_scan2_E6	126
	140	LE013_scan2_E6	126
	0	LE014_scan1_B2	106
	4	LE014_scan1_B2	111
[truncated: 11,784 more rows]
