# Supplementary material for: Depth-enhanced high-throughput microscopy by compact PSF engineering
Source: Nat Commun. 2024 Jun 7;15:4861. doi: 10.1038/s41467-024-48502-y (PMC11161645; doi:10.1038/s41467-024-48502-y)
Supplement: Supplementary file 10 — Source Data [file 41467_2024_48502_MOESM10_ESM.zip › Source Data/SupplementaryFigure11_SourceDataFile.xlsx]

## Sheet: Supplementary Figure 11
Supplementary Figure 11D
	X (μm)	Z (μm)
	186.602	41.8643
	198.277	42
	181.94	41.2683
	161.828	41.4227
	170.747	43.2982
	233.151	45.6552
	162.986	42.1909
	223.598	43.436
	143.865	44.9624
	183.583	42.4114
	213.408	42.8909
	152.667	44.0262
	172.878	42.1116
	165.087	44.4391
	186.423	43.2958
	195.8	44.1711
	201.244	48.4662
	153.14	49.1365
	168.432	46.9123
	216.735	47.7474
	131.796	48.0119
	240.678	49.098
	238.005	47.9866
	146.909	49.116
	177.234	47.988
	189.327	50.773
	191.379	50.4752
	130.469	51.5041
	116.819	50.2857
	114.953	51.5455
	132.9	51.7934
	243.918	53.7181
	226.769	53.1662
	213.31	51.0907
	190.627	53.1816
	206.916	54.027
	225.322	57.3197
	102.728	57.0538
	125.772	57.7133
	236.934	55.571
	144.396	57.0318
	145.034	61.863
	170.194	58.9234
	128.296	58.6022
	110.466	59.0824
	97.1613	62.5439
	129.697	59.6939
	153.667	57.851
	170.415	58.2362
	217.498	61.738
	243.805	62.7795
	259.884	60.9214
	268.387	64.7195
	256.394	63.8333
	233.119	62.4516
	187.208	67.0623
	205.389	66.4949
	110.426	68.2895
	97.9825	68.2712
	93.1225	66.3427
	83.2942	68.8362
	88.7694	68.3324
	268.806	68.1946
	98.398	66.3992
	116.56	69.3606
	247.705	66.315
	233.785	70.3314
	253.738	71.9415
	254.714	71.5219
	85.3401	72.1304
	256.939	69.9091
	214.329	73.6062
	114.53	75.7247
	271.944	76.2611
	96.9307	75.5839
	120.241	74.4719
	135.961	77.6121
	161.409	75.6546
	191.312	76.502
	168.935	79.3679
	96.2307	77.4606
	274.689	81.4921
	287.794	80.239
	74.6007	77.8078
	71.526	79.4667
	281.213	79.3613
	253.17	81.0288
	146.619	81.7107
	102.104	84.9644
	84.8426	84.4458
	289.621	83.9363
	83.4641	81.7825
	100.072	82.0278
	113.04	82.2644
	70.6799	86.4793
	193.211	88.7059
	287.734	91.3167
	295.527	90.6371
	63.7865	90.7645
	274.764	90.963
	119.026	94.6126
	300.521	97.0729
	163.59	101.693
	60.3387	106.457
	290.042	97.933
	88.4399	102.225
	133.795	99.2911
	129.529	104.201
	309.63	105.112
	305.836	107.973
	283.075	109.099
	168.156	110.271
	267.363	116.943
	194.709	118.033
	296.9	121.115
	57.2424	120.155
	301.426	129.015
	294.919	128.222
	74.7822	124.625
	89.806	126.486
	279.236	127.368
	226.759	129.577
	284.753	131.018
	70.785	121.107
	51.9565	134.53
	49.8191	135.016
	310.353	131.881
	254.217	134.119
	193.153	139.542
	91.1017	138.41
	291.298	136.405
	306.052	134.645
	56.0378	135.96
	62.485	135.916
	158.06	139.734
	231.51	139.863
	245.716	138.542
	110.692	139.735
	131.643	140.832
Supplementary Figure 11J
	X (μm)	Z (μm)
	271.352	41.2604
	204.075	41.2349
	178.027	40.6627
	168.644	40.6434
	189.877	40.226
	204.325	40.6434
	179.877	44.2074
	191.489	43.9455
	175.335	43.6182
	155.654	44.6791
	184.763	42.7049
	214.84	43.5404
	225.297	43.7002
	211.866	42.716
	159.971	44.4785
	216.711	42.3316
	236.659	45.9887
	225.822	44.4076
	187.949	42.4995
	215.474	44.2609
	227.262	44.2887
	175.798	43.0946
	186.714	44.5801
	197.438	42.9744
	208.749	43.9737
	224.448	45.5353
	185.848	45.8305
	248.914	48.9587
	160.309	49.1664
	143.038	49.6815
	135.863	49.7561
	246.846	46.2429
	152.789	47.3151
	252.235	49.5024
	133.412	49.0781
	147.2	49.3129
	245.131	50.7535
	160.781	49.6215
	174.961	53.0556
	163.597	52.6707
	199.463	53.1827
	195.413	50.7007
	135.507	52.602
	244.594	50.8866
	124.748	51.7337
	264.393	51.4697
	245.51	49.2961
	143.47	53.6351
	210.288	53.8522
	186.168	54.7929
	229.831	53.7495
	252.19	57.4545
	122.253	57.1064
	114.451	57.4788
	267.223	57.6848
	119.117	56.8066
	266.31	57.4014
	119.668	54.8383
	225.016	54.436
	179.487	55.2308
	202.45	59.545
	223.196	60.6565
	129.745	58.2899
	241.417	58.3537
	198.095	58.609
	158.132	64.9184
	144.324	63.2529
	272.094	64.0723
	105.139	62.2724
	281.037	63.6284
	277.103	64.9811
	102.023	65.01
	254.386	62.2472
	153.573	62.6334
	206.874	62.0856
	236.334	68.9796
	130.294	67.8707
	120.212	68.5993
	92.3392	68.2133
	96.4119	68.3819
	277.666	67.4312
	113.835	65.7038
	167.975	66.7488
	201.67	73.2158
	220.213	72.556
	284.906	74.2599
	91.0814	71.9684
	266.778	70.9697
	178.021	72.1259
	172.899	76.6886
	156.089	76.9884
	144.845	74.6158
	248.54	71.7358
	100.254	78.071
	94.9363	76.6587
	95.7754	75.4206
	255.874	76.782
	220.168	77.2542
	195.206	77.0448
	243.548	80.6442
	82.9854	81.5559
	291.939	81.0733
	134.132	79.0764
	155.677	78.0447
	212.928	84.5237
	97.4179	85.0409
	251.268	84.0564
	232.968	84.8315
	171.478	83.5322
	118.36	89.615
	271.427	88.8673
	113.383	85.9756
	176.86	94.3001
	291.854	92.6169
	101.73	92.0227
	260.701	102.166
	288.897	98.1899
	102.718	98.8867
	303.048	101.46
	238.757	103.553
	206.599	105.975
	283.328	108.098
	300.619	105.816
	72.2021	96.4467
	304.316	109.129
	305.879	114.946
	89.5168	118.562
	228.017	121.22
	300.23	125.56
	163.37	122.52
	271.399	125.395
	110.823	123.943
	230.638	127.125
	311.002	131.32
	191.575	127.381
	198.146	121.778
	105.8	133.912
	81.8489	131.025
	301.657	130.817
	63.4893	135.728
	52.7379	133.239
	172.801	132.94
	183.418	136.431
	57.1414	132.261
	208.9	140.861
	263.014	139.095
	278.972	138.772
	292.625	140.047
