# Supplementary material for: Depth-enhanced high-throughput microscopy by compact PSF engineering
Source: Nat Commun. 2024 Jun 7;15:4861. doi: 10.1038/s41467-024-48502-y (PMC11161645; doi:10.1038/s41467-024-48502-y)
Supplement: Supplementary file 10 — Source Data [file 41467_2024_48502_MOESM10_ESM.zip › Source Data/SupplementaryFigure13_SourdeDataFile.xlsx]

## Sheet: Supplementary Figure 13
Supplementary Figure 13B
	Time (s)	x1 (um)	y1 (um)	z1 (um)	x2	y2	z2	x3	y3	z3	x4	y4	z4	x5	y5	z5	x6	y6	z6	x7	y7	z7	x8	y8	z8	x9	y9	z9	x10	y10	z10	x11	y11	z11	x12	y12	z12	x13	y13	z13	x14	y14	z14	x15	y15	z15	x16	y16	z16
	2.4	296.296	243.41	61.7956	275.933	232.862	72.7235	291.901	234.62	82.0988	225.947	121.879	31.2139	346.567	82.0394	34.2819	292.406	274.031	57.3674	295.198	180.982	62.2705	281.584	204.442	68.2055	318.632	63.5061	61.4377	166.497	97.9353	61.1111	297.193	177.121	69.5254	135.722	26.5855	70.6328	339.175	211.338	21.1443	243.149	128.547	39.1591	303.914	71.5653	45.0617	199.02	119.324	56.2677
	4.8	292.698	237.349	58.4041	275.742	231.297	71.8929	295.759	241.945	71.6839	228.797	120.516	31.3259	347.726	82.227	36.4449	293.308	275.601	56.8043	294.912	182.131	60.9483				319.943	66.4847	62.5434	166.925	98.6577	65.0758	295.424	177.039	69.8877	135.729	23.292	70.0304	339.48	210.295	21.0373	242.141	130.054	38.5892	302.885	69.2233	45.5342	198.495	118.317	56.2729
	7.2	290.568	232.676	56.6163	273.711	230.772	71.2142	297.394	245.461	64.688	230.251	120.773	29.2529	348.359	83.5328	37.4695	294.228	275.796	57.1163	296.157	183.504	60.5618	284.499	206.991	75.7347	320.946	68.7804	62.4345	169.049	100.191	65.0758	294.784	177.893	70.3627	137.126	22.4164	69.6555	339.794	211.636	21.0218	240.324	130.61	38.2941	301.325	68.9681	43.8356	198.273	118.41	56.0471
	9.6	290.233	232.008	56.2158	272.199	231.408	72.8031	297.245	245.206	64.8572	230.871	121.605	25.2559	348.055	84.4007	38.0866	293.834	275.856	58.3549	298.325	184.273	61.3778	286.468	209.033	77.3875	322.133	69.4172	62.0885	171.588	102.094	64.4975	294.517	180.269	67.8453	138.96	22.5895	69.6459	339.666	214.359	21.6593	238.756	131.353	38.6838	300.12	70.409	42.6216	198.364	118.781	55.9743
	12	289.684	232.605	56.0437	271.009	231.702	71.8609	297.157	244.816	67.8081	231.568	122.443	21.2889	348.752	83.2097	38.424	293.053	275.416	60.626	300.672	185.243	64.508	285.282	209.803	75.2946	321.087	70.218	60.4322				294.288	180.821	65.5113	141.217	23.0497	71.0049	338.469	216.537	23.557	237.668	132.023	38.4956	300.84	71.8479	42.3516	198.278	119.354	56.0507
	14.4	289.335	234.886	55.935	270.842	231.885	71.7985	296.966	244.279	71.0655	231.497	121.774	19.0149	348.795	80.9408	38.9352	292.908	274.917	61.5619	301.649	184.741	68.0953	284.021	210.626	70.8205	320.012	71.0956	60.5309	175.461	102.397	58.768	293.397	182.335	62.9664	142.396	22.3265	72.4869	336.417	216.457	25.3488	238.546	131.518	38.9105	302.736	71.0509	44.009	198.833	119.209	57.0679
	16.8	288.77	235.251	55.9315	269.632	231.91	70.6999	295.749	244.155	70.7942	233.573	124.288	25.6052	347.26	79.9378	39.1498	293.382	273.563	63.8699	302.572	184.253	70.297	283.134	210.924	68.8151	319.777	72.5091	61.251	177.501	101.755	57.4664	292.811	182.042	62.4379	142.327	21.3571	72.7685	334.161	215.139	26.7323	236.313	135.953	41.2694	305.498	69.6143	42.6659	199.517	119.143	57.8879
	19.2	288.31	234.01	55.9511	267.366	231.568	68.6662	295.704	244.69	68.0704	235.168	126.876	31.9814	344.35	79.4199	39.921	293.823	272.623	65.8263	304.76	182.733	69.7368	283.427	212.296	68.2289	319.381	72.7239	61.419	176.989	100.857	48.976	292.057	182.29	60.3253	141.501	20.7644	71.0958	332.154	213.226	26.9454	233.561	139.868	48.8278	306.393	69.0583	40.5767	199.647	120.111	58.5233
	21.6	288.242	233.227	55.7365	264.972	232.093	69.5404	295.258	244.935	67.182	238.628	131.993	37.5704	341.713	79.0891	39.6324	293.423	272.736	69.2092	305.358	181.597	69.7457	283.496	214.528	69.6664	319.08	71.2089	63.7699	176.016	102.369	41.8024	291.388	181.603	58.2335	141.006	20.738	69.4654	332.09	212.165	27.0111	229.501	145.924	54.8719	308.157	69.159	37.5209	200.163	120.193	59.3424
	24	288.421	233.307	56.015	262.564	231.753	67.8983	295.268	243.615	66.7741	239.678	134.102	37.5645	340.711	77.1721	39.4324	293.735	272.701	70.5401	303.527	180.689	69.1637	282.313	216.947	69.9933	318.748	69.3319	67.4031				291.143	181.261	57.7428	140.609	21.5391	69.5	331.661	212.463	26.9995	228.323	146.265	56.9266	308.042	68.9876	34.4651	201.401	119.548	60.0235
	26.4	288.776	233.818	53.4279	259.595	231.271	65.3335	294.962	241.138	69.6466	240.139	136.942	38.021	341.004	75.2453	39.3261	294.21	273.154	70.7159	302.249	180.396	69.3693	280.987	217.919	68.6325	319.489	66.3988	70.3713	175.623	103.192	35.6992	291.576	180.753	57.5557	139.967	22.0005	69.7386	331.347	212.589	27.1765	227.912	147.37	54.0749	307.521	66.4041	28.8359	203.204	118.25	59.2781
	28.8	289.15	232.819	53.0641	257.448	231.449	61.1271	295.134	240.245	70.6831	240.004	137.851	39.3966	342.322	74.3174	39.7296	294.823	274.451	71.7909	302.139	179.69	65.5288	280.444	217.399	67.701	322.02	65.5111	70.8609	177.258	104.459	38.1001	291.908	180.552	57.3514	138.719	23.0007	67.0881	330.192	213.673	27.1342	228.302	147.945	54.321				205.04	118.073	57.6359
	31.2	289.587	232.347	52.7496	255.991	232.636	60.0758	294.49	240.675	68.3561	240.443	139.507	37.6837	343.637	74.9319	41.4094	296.173	276.066	72.0121	303.232	179.269	63.1742	281.208	216.897	68.4105	323.136	64.3746	70.1324	177.397	104.506	40.8829	290.926	181.351	56.9364	138.55	23.6729	64.3076	329.446	214.454	27.3531	229.24	148.919	55.2231	305.575	62.9848	24.4574	205.719	118.512	56.0755
	33.6	290.112	232.28	56.1028	256.304	233.9	60.0979	293.177	242.034	67.7954	240.371	140.537	35.6194	343.388	76.0418	42.8012	296.848	277.436	72.0254	303.583	177.703	60.4272	282.673	217.275	68.9763	325.127	62.8994	70.8243	178.852	106.833	42.6474	289.058	182.668	56.8662	139.07	24.6599	61.2103	328.921	215.755	27.4776	229.515	149.54	53.1064	305.056	59.7927	23.0841	205.516	120.13	56.0419
	36	290	232.926	58.2102	256.646	233.538	60.43	293.616	242.634	68.3711	241.224	142.068	32.3765	342.268	76.1371	44.7469	297.644	275.948	70.1782	304.071	176.531	60.6715	283.514	217.421	71.1189	324.474	61.884	72.2942	179.291	108.442	43.5376	287.977	184.558	56.6645	138.533	24.505	64.8109	328.398	217.254	28.3763	230.869	149.803	53.8056	303.336	57.791	24.3834	203.594	119.74	56.4254
	38.4	289.033	232.871	58.5197	256.204	233.497	61.5378	295.032	242.732	71.1772	241.224	142.903	28.9944	341.135	74.9201	43.7483	297.223	273.987	69.9882	304.052	175.625	59.9875	283.801	216.931	71.1966	323.058	61.5764	73.4562	181.437	110.559	44.4183	287.708	188.32	56.2225	138.115	25.1712	66.4596	327.402	220.082	29.082	230.342	149.404	54.9486	298.437	57.6204	25.9383	202.108	118.802	56.4215
	40.8	287.385	231.18	57.603	253.961	233.81	62.1537	297.154	243.169	71.8898	242.078	143.492	26.543	340.813	73.4628	40.0474	297.307	272.39	70.6174	301.708	176.023	59.477	284.101	216.113	72.1035	320.291	63.3541	72.2081	181.584	111.011	48.5299				137.1	24.796	67.0609	327.315	223.727	29.5697	230.671	148.141	59.5269	295.098	56.8127	27.8242	200.701	117.05	57.0355
	43.2	285.843	229.1	56.1867	251.778	234.014	64.9825	296.91	242.681	71.2008	241.854	144.613	27.1214	341.626	71.7075	37.9866	296.527	272.378	71.5625	299.073	177.391	58.1684	284.413	215.872	69.91	318.617	64.8115	68.1163	182.425	111.947	53.3757	287.661	191.717	55.7989	136.808	25.2842	66.4898	327.928	226.793	30.597	227.955	146.962	55.2982	293.29	58.0455	28.4534	201.27	117.305	53.6257
	45.6	285.122	227.104	56.1478	249.646	234.073	67.2497	296.813	243.267	71.2316	242.296	146.49	29.6032	344.283	71.9075	37.5442	295.402	272.485	71.8298	297.763	178.994	57.6832	284.119	216.988	69.7075	318.03	66.0825	66.5839	184.236	113.487	57.0808	288.89	193.783	55.6409	136.333	24.8199	67.2086	328.938	229.235	31.0038	226.733	146.173	51.5131	294.959	60.1043	28.9738	201.915	118.044	49.9023
	48	285.326	226.298	56.598	248.856	233.628	69.9811	296.193	243.757	71.6995	242.77	148.352	30.4926	346.612	71.8354	40.6941	293.645	273.347	74.1466	297.938	181.439	58.059	283.872	216.703	69.1806	318.444	66.2305	63.7582	186.433	115.343	57.7221	290.14	194.056	55.4977	135.458	25.1022	69.7072	328.467	230.751	32.4501	225.03	146.74	45.9863	294.653	63.1125	29.279	202.949	119.918	44.5046
	50.4	284.407	226.52	56.0936	248.368	234.236	69.0083	296.095	245.808	71.6995	243.532	150.359	30.5298	348.022	73.3001	41.2407	292.473	273.691	73.8829	298.67	184.026	59.3835	284.134	216.163	69.7587	318.553	65.4726	64.6579	186.103	115.48	57.3125	292.433	193.674	55.5096	133.991	26.1198	70.0725	325.691	230.657	33.2755	225.617	148.159	44.9107	294.511	63.9102	31.8421	202.3	121.909	43.175
	52.8	281.91	226.366	55.8839	248.159	233.982	67.9598	296.307	246.495	72.0755	243.064	150.499	29.4712	347.149	74.9268	41.3649	292.588	273.249	73.9604	299.041	186.639	61.0183	285.722	214.874	67.824	318.7	65.5701	61.6299	184.98	114.12	56.9218	292.928	193.75	55.5646	131.975	28.1953	67.8229	323.667	229.617	34.4034	225.2	150.874	44.5363	294.221	63.6572	33.423	201.533	124.879	41.6879
	55.2	279.362	227.272	55.4532	249.7	234.307	67.2111	296.508	247.466	71.6086	243.468	151.263	30.9895	352.136	79.4725	37.4838	293.71	270.809	71.9474	299.124	188.587	64.8281	285.75	214.92	67.8431	318.281	67.0873	62.0436	182.977	112.017	56.2873	292.343	193.68	55.5952	130.869	29.5332	67.015	323.473	229.224	36.8302	224.458	153.079	45.4334	294.309	63.9243	35.1266	201.428	126.637	42.7651
	57.6	277.369	228.76	55.9582	250.809	233.738	67.7823	296.117	248.052	71.6086	243.439	151.136	31.4998	357.443	83.2398	34.147	295.097	269.551	72.6203	298.367	189.68	67.5085	285.852	216.538	67.8161	318.465	68.1958	60.8266	183.761	111.052	56.097	290.528	194.827	55.7058	129.018	30.6155	63.6202	324.387	229.19	38.0145	223.481	156.006	42.7154	293.711	66.09	35.946	203.285	128.503	43.3547
	60	275.66	230.876	56.9706	252.712	234.299	69.1609	295.119	249.914	70.9137	243.467	152.615	33.1141	364.233	82.8344	22.8786	295.244	271.109	72.4024	297.449	189.47	67.8789	284.476	218.836	70.0951	316.803	69.1029	61.4092	183.707	111.052	56.4448	289.743	194.514	55.7254	127.699	31.92	66.4708	324.227	229.333	38.9945	222.528	158.202	44.8407	293.855	67.898	36.6565	204.308	129.199	44.9566
	62.4	274.236	232.182	57.6252	253.317	234.587	69.8318	294.472	250.503	70.6215	243.174	153.948	31.0746	365.601	82.5014	23.1852	294.429	273.84	72.0288	296.458	190.252	64.561	284.821	220.11	71.3815	315.586	70.1304	61.2209	184.069	109.778	56.5335	290.791	194.153	56.1981	124.983	33.9295	64.6318	323.564	228.745	37.2387	220.53	159.804	48.2112	294.161	69.4458	35.6399	203.285	129.205	44.7067
	64.8	273.21	231.526	58.6665	253.843	236.003	70.3827	294.765	250.45	70.6417	242.581	155.794	28.7821	366.549	81.9438	23.4743	294.284	275.607	70.4869	296.003	191.64	60.9761	284.765	220.739	71.1831	314.166	71.2019	61.2076	185.072	109.016	56.7014	290.556	193.12	56.3868	123.406	34.662	65.2428	322.836	229.346	37.1448	218.27	159.652	54.6222	294.964	71.3877	34.5486	201.916	127.681	44.8133
	67.2	272.366	230.075	59.4166	254.329	236.457	69.5278	295.892	249.596	70.9876	243.131	158.493	25.0392	364.843	85.9196	31.0944	293.596	275.12	69.5376	293.988	194.309	58.4128	284.445	220.901	72.0275	315.576	71.4998	60.9783	187.179	107.289	56.1669	288.54	193.176	57.5457	121.247	34.9518	62.6673	321.747	230.112	37.9296	217.194	159.343	56.0118	294.338	73.9438	33.5985	201.806	126.419	49.4577
	69.6	270.667	227.886	60.4599	253.457	237.587	69.5103	296.789	249.009	70.2095	243.574	160.152	22.5655	362.468	87.4536	30.5577	292.71	274.319	69.4455	292.602	195.713	56.6122	281.84	221.871	69.5023	316.162	74.195	61.2345	189.777	107.937	55.3266	285.539	194.193	58.4548	121.159	34.7765	65.7281	319.831	230.29	38.881	216.237	158.187	56.0836	293.247	75.7905	32.2399	202.377	126.61	50.1153
	72	269.416	226.458	60.962	251.953	237.098	70.1065	297.188	248.281	70.2528	243.82	160.018	20.7427	360.484	89.5251	30.4632	291.62	273.555	70.7484	290.816	198.412	55.4293	278.913	221.871	70.0141	315.932	77.6087	60.839	190.549	109.305	55.0859	282.846	194.682	60.1203	120.679	35.7011	68.9879	316.708	230.825	39.9337	214.691	156.71	56.112	292.338	77.3368	30.2215
	74.4	270.294	225.42	60.4813	248.928	236.182	70.0881	296.866	248.291	70.8418	242.593	158.644	20.6596	360.112	91.7376	31.9429	290.983	273.942	70.4765	291.464	200.73	55.4069	276.186	221.674	67.2284	313.845	80.5248	59.9471	190.431	111.58	55.8099	281.445	194.187	59.9111	120.839	36.1601	71.0825	313.857	230.367	40.2842	212.079	155.338	55.9919	291.364	78.6146	29.2429	202.328	127.148	55.421
	76.8	272.043	225.301	59.9713	246.341	235.45	70.2508	296.714	248.144	70.9564	240.173	157.658	21.8941	359.405	92.9397	33.8428	291.48	273.901	70.1796	292.704	202.008	55.2157	275.346	222.427	67.6534	312.086	81.3683	58.317	190.288	113.267	56.7356	280.351	192.092	58.7095	118.713	36.5528	69.9984	311.414	229.597	41.5416	211.039	154.758	55.5212	290.337	79.7741	29.8994	203.197	127.238	50.6619
	79.2	273.112	225.522	59.8823	244.731	235.596	69.1624	296.092	247.821	70.1972	237.956	158.183	22.1853	357.695	94.2322	37.1392	291.133	274.058	69.4142	293.18	200.002	55.4764				311.822	81.9687	56.9415	191.666	113.986	58.0247	280.357	190.138	57.656	117.057	36.2601	68.7891	309.451	228.123	40.8254	209.94	154.93	53.2516	288.832	78.5612	31.6879	205.67	127.18	50.8166
	81.6	272.87	224.922	60.6128	244.346	236.794	68.8039	295.23	248.355	70.1262	235.082	159.3	22.2475	353.97	94.1579	38.9779	291.672	273.031	68.661	292.947	197.242	55.5555	274.891	222.91	67.8259	312.096	83.8147	56.7229	191.959	114.641	59.9862	279.675	189.579	56.9625	115.722	35.2143	69.1026	308.227	227.442	41.0045	207.788	154.166	53.6552	288.134	77.9528	34.1585	207.222	127.577	46.1133
	84	273.486	223.018	64.6077	245.408	236.574	68.3464	294.54	249.317	72.3327	233.446	161.253	22.2475	351.373	95.6706	39.8334	292.809	272.86	68.0875	291.345	195.923	56.1706	275.883	222.581	70.3224	311.507	85.0596	57.63	190.897	115.619	60.5872	277.296	188.334	57.7914	116.539	33.1565	69.5767	307.25	228.218	39.8106	205.252	153.349	53.7284	287.39	78.4187	35.7792	206.667	128.139	46.0513
	86.4	273.583	221.857	68.5739	246.957	236.476	68.4891	294.139	251.374	73.4497	232.243	162.668	23.8447	349.921	96.8501	39.171	292.997	273.542	68.2815	292.263	195.849	56.379	276.469	222.271	69.6851	311.132	86.2976	59.6372	188.811	117.6	59.6449	274.562	188.378	57.7211	117.116	31.1084	67.2336	305.943	228.738	39.9023	201.816	151.208	56.4176	288.762	80.3229	36.5144	205.66	129.025	45.5993
	88.8	273.049	221.938	71.6912	248.652	236.246	69.1978	294.362	252.334	71.918	231.348	163.421	24.3296	352.069	98.8993	38.306	292.378	275.266	67.5907	294.118	196.115	56.3462	276.093	222.328	66.8875	310.842	86.8251	59.8463	188.466	119.464	57.6297	272.815	188.4	58.7106	116.877	30.4491	67.4057	304.662	227.599	39.6633	199.734	149.369	55.936	289.513	80.7254	36.738	205.33	129.606	44.0971
	91.2	272.273	222.914	70.2987	249.87	237.596	70.6166	294.225	252.235	70.4025	230.957	163.125	22.6835	353.278	100.519	37.2812	291	276.484	68.245	296.824	195.906	56.403	275.262	222.125	64.2988	310.863	86.1911	59.4917	189.878	122.32	56.5627	272.883	190.552	58.3083	115.338	31.286	64.6868	302.459	227.083	40.4619	197.141	147.564	55.7664	291.236	79.6734	37.4065	205.504	130.449	44.145
	93.6	271.825	224.074	71.2161	250.213	238.866	71.1507	295.317	250.726	71.0303	230.048	162.318	20.6021	353.764	102.425	35.2916	290.747	277.601	71.0441	297.657	195.153	56.3437	275.901	221.722	63.1318	309.538	85.7277	58.3219	190.544	124.894	56.0469	274.054	191.182	58.1982	114.516	32.2627	67.4606	300.93	226.029	40.8151	196.456	146.703	55.2449	291.326	78.3487	38.4722	205.47	129.275	44.2914
	96	272.365	224.683	71.9113	250.7	240.199	72.4686	295.893	249.728	72.2297	229.524	161.514	19.7363	351.614	104.145	33.3016	290.917	277.714	73.4723	298.333	193.914	56.6093	276.731	221.134	62.5898	307.844	85.3551	58.2436	191.347	127.885	55.8933	275.599	192.205	58.4405	114.4	33.7209	67.78	299.747	224.921	39.0209	196.718	146.485	55.0005	290.951	78.4301	38.1322	205.252	129.273	44.5136
	98.4	270.957	225.73	74.7027	250.808	241.098	71.3465	296.183	248.962	72.2383	228.352	160.686	19.4613				290.816	277.562	72.462	292.848	192.458	54.6591	277.287	221.248	61.3516	306.407	86.3029	58.8073	191.501	128.459	55.9234	275.697	191.452	58.2879	114.346	34.4333	70.0797	298.394	222.431	39.0453	198.126	146.969	55.7854	290.407	79.7905	39.9668	205.078	128.162	44.2783
	100.8	270.495	224.645	73.4637	252.457	241.801	70.9861	294.982	248.64	71.0036	227.503	159.819	18.8314	351.315	104.929	33.4267	291.374	277.129	69.8005	292.329	191.398	54.6375	276.941	222.205	61.1075	304.518	87.3772	59.7542	192.498	128.409	56.1532	274.964	192.334	57.5271	114.241	35.6216	70.2364	296.652	219.823	39.9418	197.634	147.118	55.8484	289.434	81.6648	42.0469	205.177	128.164	44.1788
	103.2	270	223.056	72.6936	254.298	242.749	70.4556	294.134	247.935	71.369	228.125	158.171	18.4388	349.468	104.514	35.0916	292.688	277.773	69.1329	293.121	189.977	54.1272	276.825	224.055	61.1075	304.295	87.6055	59.1438	192.159	125.868	53.5065	273.491	193.173	56.7935	114.358	36.1593	70.1907	294.401	219.574	42.3509				289.648	83.7951	43.9332	205.615	127.105	44.6967
	105.6	268.882	221.327	67.9683	256.098	243.454	69.313	293.734	247.895	70.873	228.497	156.484	19.3782	350.215	102.54	36.0013	294.046	279.425	71.175	298.913	189.233	55.546	276.541	226.524	62.3457	304.567	87.0506	58.6798	191.321	122.735	49.7453	272.794	194.06	56.4082	114.483	36.9161	70.6375	291.949	219.105	43.6252	195.772	147.058	55.7638	289.081	84.76	44.5801	206.708	126.518	45.4129
	108	266.878	219.774	66.3238	256.071	243.972	69.6937	293.455	248.473	72.6145	228.678	155.507	20.3972	349.254	100.527	36.3967	295.667	281.193	71.5801	300.948	189.245	55.2706	275.841	228.506	64.55	307.188	84.9508	57.4333	190.714	120.294	45.466	271.785	193.254	56.5895	114.962	36.3955	69.3303	291.363	219.105	44.1454	193.073	147.061	55.5819	288.086	84.362	45.0848	207.379	126.587	49.803
	110.4	263.655	218.958	63.0316	255.995	244.287	68.5326	292.808	248.489	72.4983	228.709	153.98	20.8468	350.233	98.9009	37.9175	296.117	283.474	74.3626	300.261	190.411	55.4371	274.785	230.221	67.8295	308.777	83.7066	57.3085	189.963	118.926	44.2113	269.564	192.166	56.7235	114.578	35.4188	66.8041	291.276	220.045	43.6006	191.524	146.144	53.0556	284.929	81.5794	50.8391	206.347	126.837	53.9118
	112.8	262.241	217.249	62.978	255.37	244.776	69.8594	292.802	248.383	73.3615	228.774	153.112	20.9265	350.254	98.5751	40.07	296.64	284.512	73.7304	300.542	191.875	56.4134	273.489	231.54	70.2986	308.993	84.0096	56.3546	188.786	118.175	45.2512	268.685	191.896	57.9902	114.425	33.9965	63.8313	291.321	223.085	40.9238	189.82	144.07	53.5672				204.272	128.699	56.9074
	115.2	261.577	216.027	61.5509	254.54	244.926	68.9771	292.935	248.391	72.2171	229.027	152.52	20.3191	349.823	99.1496	41.2602	296.725	285.332	73.3377	301.847	193.213	57.411	271.194	233.138	70.1722	307.186	86.2071	56.2339	186.545	116.715	50.934	267.129	191.649	59.6623	113.683	33.9436	63.5455	290.476	225.069	37.9711	188.877	141.911	53.6561	281.596	79.943	55.0173	202.066	130.063	55.7433
	117.6	260.308	214.591	64.6055	252.714	246.928	70.4338	293.937	249.226	71.5379	230.363	153.231	19.4987	350.871	99.7408	40.3353	296.47	284.139	71.4598				269.555	234.963	69.4318	305.545	89.7733	58.4151	186.364	115.559	51.2062	265.838	190.436	61.3279	112.962	32.4297	63.2905	290.269	225.46	36.7586	187.995	140.876	56.5675	279.034	79.2869	57.6368	200.635	131.361	55.4835
	120	259.442	214.663	67.3657	251.329	248.127	69.8676	294.516	249.373	71.1817	232.15	154.137	18.2695	351.032	100.675	40.4977	295.743	283.994	69.907	304.17	192.074	57.3117	267.261	238.284	69.3183	304.763	92.6873	63.9554	186.505	116.142	50.3611	263.201	189.475	62.4114	111.546	31.8947	62.6333	292.191	224.555	37.3382	188.572	141.335	56.2704	279.024	79.1135	56.9742	200.278	131.792	56.1287
	122.4	258.796	216.086	66.8936	251.268	249.099	72.3068	295.669	249.659	67.478	233.963	154.792	17.0841	351.569	101.457	40.6971	293.928	283.547	69.4936				267.03	240.145	69.9372	303.932	96.4474	64.5382	188.244	117.751	45.8759	261.176	189.587	62.4658				293.471	223.934	39.7017	188.132	141.232	55.973	279.49	77.9005	56.528	199.67	132.287	57.4099
	124.8	259.381	218.582	64.4618	253.026	247.203	72.0102	295.865	248.774	64.8148	235.215	155.234	15.8376	351.119	102.735	40.9952	292.903	284.084	66.8307	307.311	190.627	56.7782	267.399	241.7	68.2621	302.564	99.8949	64.4998	189.346	119.46	46.8998	258.569	190.34	60.3829	110.751	31.24	62.1869	294.888	222.169	40.2245							200.886	132.629	59.2789
	127.2	258.486	221.343	61.7342	254.568	245.362	72.5185	294.919	249.49	65.4288	235.495	156.043	14.4821	351.51	101.807	41.4067	292.037	284.616	65.9174	308.707	189.407	56.3587	269.024	241.599	66.5576	301.686	103.316	61.144	190.513	120.475	51.2577	257.179	190.74	58.9745	111.01	32.6073	61.8289	295.657	220.038	41.0476	188.226	142.273	56.5415	279.593	77.095	57.1967	201.422	132.49	59.83
	129.6	257.823	222.34	63.7062	255.548	244.827	71.0087	292.986	251.136	65.8183	235.348	156.776	14.8406	349.744	101.415	41.0547	291.8	284.66	63.4532	308.793	190.767	57.0185	269.37	241.845	63.8699	301.002	104.24	61.9284	190.673	119.553	51.3903	256.251	190.81	58.0971	110.376	33.3865	65.7206	296.833	218.383	40.1235	187.939	144.07	58.0587	279.602	77.5806	56.5173	203.171	132.858	59.8496
	132	256.902	221.977	66.5003	255.18	244.379	70.7368	291.032	253.675	65.8565	234.202	157.649	13.9991	348.155	99.4654	41.0689	291.8	283.946	62.9684	307.28	192.867	53.4763	269.121	241.395	62.5432	301.521	103.11	61.9639	188.938	119.734	54.4389	256.816	190.569	59.0772	108.706	34.0297	64.6569	296.852	217.602	40.8375	186.676	145.262	67.9502	279.79	78.0813	55.9837	204.138	132.715	58.519
	134.4	257.992	219.389	67.2854	254.865	243.799	71.2232	289.851	255.645	62.1314	233.594	156.777	13.7278	347.502	98.5355	40.399	291.022	284.24	61.7288	306.917	193.354	49.7827	267.483	240.275	60.6575	300.767	101.592	62.4008				256.366	190.286	58.6907	106.591	34.0806	65.6326	296.657	216.893	41.4879	178.557	147.603	67.0882	280.697	78.4073	56.2715	204.993	132.317	59.063
	136.8	258.482	217.712	67.7782	255.161	242.421	71.2373	288.998	257.403	63.904	232.966	155.886	12.8976	350.197	97.1127	39.64	291.245	284.781	63.6576	307.662	192.11	44.0747	267.297	238.917	59.9401	300.788	101.301	62.8193	187.817	120.2	53.7692	255.291	189.211	57.9882	104.676	33.4612	62.4129	295.259	216.502	43.134				281.101	79.0903	56.0199	204.209	131.663	59.886
	139.2	259.306	215.829	64.7729	255.823	241.442	70.8091	287.333	258.56	63.4542	232.274	155.662	13.4097	352.375	98.7297	39.8118	290.798	285.782	64.3979	309.875	190.557	42.5123	267.741	237.843	60.5388	299.86	101.92	61.9524	186.831	121.485	56.5239	254.119	187.876	57.6409	103.59	32.7969	62.2669	294.607	215.957	44.314	169.786	147.685	66.745	279.704	80.0138	56.1744	202.565	131.159	60.9641
	141.6	258.536	216.206	63.9878	256.858	240.899	71.2988	284.647	259.153	63.275	229.897	156.752	14.2871	352.701	100.05	41.5392	291.188	285.391	64.3516	311.299	191.901	41.0065	269.93	237.208	60.6307	300.224	103.759	61.1949	187.247	122.422	55.9908	252.688	186.282	57.6567	102.607	31.8335	61.9442	293.789	215.421	45.0387	162.636	148.624	58.8171	277.627	79.9991	55.7583	202.004	130.964	61.1111
	144	258.478	217.574	61.4123	255.839	241.106	71.1099	281.251	258.54	63.9006	228.426	158.229	14.7097	351.265	101.879	41.1654	289.55	286.177	61.0749	312.099	193.995	39.5313	270.88	236.476	61.9677	301.187	105.307	60.6341	187.643	123.28	55.9062	251.809	187.37	57.4099	101.917	32.1367	62.6333	294.748	215.595	49.5711	161.828	147.434	60.5003	274.862	79.2453	57.7773	202.05	131.179	61.2385
	146.4	259.451	220.699	60.8493	253.765	242.818	71.5943	278.228	258.458	67.1928	226.104	159.683	15.8436	349.448	100.635	40.7863	288.451	286.202	59.9599	312.437	196.231	37.3768	272.422	236.378	65.0322	301.713	106.237	60.8516	188.484	124.383	55.8437	250.411	189.963	56.7599				294.94	215.11	53.6589	163.15	147.718	61.3011	273.638	79.0914	58.5589	201.433	131.671	60.9541
	148.8	261.694	222.549	59.9406	252.69	244.29	71.348	275.382	258.283	68.9118	224.759	161.674	15.5115	347.333	99.8537	40.7814	287.488	285.54	58.7935	311.191	195.963	35.8627	271.989	236.573	68.2325	302.836	106.844	61.0475	188.778	124.324	56.1751	250.156	192.39	56.5414	100.353	32.2503	65.4465	295.283	215.248	56.5444	163.979	146.546	61.125	272.062	78.1336	58.7319	201.433	133.136	61.2759
	151.2	262.426	222.713	60.1301	252.971	245.12	70.1383	272.843	257.44	66.5357	224.062	164.36	15.927	346.326	96.7632	43.2368	287.976	282.636	58.3487	310.816	196.169	35.0015	271.81	236.197	70.9209	302.713	107.616	61.5079	188.377	125.004	56.3201	249.61	192.656	57.0284	98.8926	33.8574	67.4164				166.207	145.667	60.9375	271.397	79.3311	56.8789	202.414	135.334	61.1485
	153.6	263.975	221.779	61.0529	252.908	244.084	69.4865	270.864	256.175	63.9613	223.694	166.54	15.1358	346.867	96.0537	43.7686	288.252	281.153	57.8558	309.731	195.761	33.8061	270.335	234.195	70.5987	302.572	109.647	61.625	187.919	125.75	55.4891	250.373	190.369	57.8499	99.1839	34.3022	70.7667	295.976	214.521	55.4395	166.663	143.899	64.4875	271.69	79.464	56.0525	204.518	138.125	61.4411
	156	264.488	220.834	62.3731	252.075	242.912	68.1125	268.91	254.78	61.7958	225.028	168.295	15.4029	347.511	95.0296	43.7663	289.508	280.35	58.342	310.278	195.417	31.0371	270.091	232.617	70.4535	301.254	109.598	61.4292	188.581	126.854	55.0422	251.507	190.258	53.905	101.444	32.7846	67.9535	296.748	214.803	55.8063	167.573	144.485	64.4875	273.706	80.9446	55.9013	206.344	139.091	62.607
	158.4	264.31	220.232	62.3782	251.011	241.689	69.8411	267.591	253.002	60.9669	224.802	168.998	14.5308	348.39	94.4436	44.1778	291.581	281.977	58.0239	308.851	196.05	30.8979	270.387	232.505	70.8533	301.43	108.208	61.1111	189.246	126.623	54.847	252.835	190.188	48.5038	103.184	31.2523	66.2317	296.6	216.106	56.6845	166.445	145.284	65.2234	274.868	79.4191	56.0949	206.732	138.993	63.3656
	160.8	261.984	219.797	62.297	251.593	241.845	70.767	265.994	252.167	60.2811	226.077	169.642	14.9248	347.385	93.0416	45.289	292.819	283.273	57.4903	307.598	197.096	32.9046	271.108	233.721	72.569	301.145	104.87	64.4084	189.71	126.389	55.5809	253.907	192.903	43.2127	106.666	29.4604	63.9835	295.367	218.739	56.6822	166.682	146.136	65.0483	273.361	78.8475	56.9415	205.929	139.732	66.2106
	163.2	260.054	221.053	61.8855	251.616	241.621	72.9601	265.52	250.701	61.2013	226.822	169.865	15.4013	347.059	93.3294	50.1124	294.016	285.165	56.9562	304.804	199.151	34.9685	272.866	235.201	73.4825	300.574	102.885	66.0897	190.014	126.38	55.5932	253.847	194.241	43.1557	107.447	28.898	64.3786				166.348	145.986	67.3571				204.346	140.912	67.015
	165.6	259.883	222.896	61.8207	252.676	241.03	72.755	264.737	250.75	61.2517	226.182	170.238	14.9526	346.121	96.2387	50.287	293.165	286.943	58.4044	302.32	200.362	35.7635	274.421	236.821	73.394	297.715	102.852	65.7825	190.629	125.892	56.0437	253.31	194.678	43.2453	108.578	27.7923	62.3687	295.573	222.221	56.0949	168.155	144.375	70.0902	271.153	78.0528	58.6614	202.948	141.944	65.8472
	168	260.469	223.48	61.1306	252.7	240.102	72.092	264.504	250.311	61.6312				345.681	100.304	49.7379	293.392	287.439	59.7012	299.921	200.703	34.4977	276.121	239.656	72.0416	294.812	102.769	61.7279	191.674	125.281	56.2234	251.175	193.619	43.0059	108.141	27.3071	59.1012	296.977	225.19	55.6143	167.822	144.889	70.0165	269.079	78.6472	60.2881	203.282	141.352	62.3563
	170.4	261.13	222.497	61.1889	253.473	239.406	71.9058	263.869	250.897	61.3253	224.848	170.719	14.6148	346.287	102.82	43.8531	293.395	287.137	59.9524	299.392	200.849	33.2571	275.238	242.83	71.3783	291.931	100.855	58.7669	192.443	125.155	56.2445	249.622	191.376	42.6372	108.317	27.786	57.1303	297.371	226.531	52.6792	167.985	144.95	72.3756	267.869	79.2131	60.497	203.093	141.252	59.4547
	172.8	260.648	222.693	61.9068	253.477	239.239	72.4552	263.833	251.539	61.6571	224.215	171.781	13.4896	347.836	103.79	40.4819	294.54	285.849	58.755	300.381	200.364	32.2313	275.393	244.827	71.394	290.852	97.178	57.5083	192.929	125.226	56.1112	247.958	190.943	48.3384	107.221	28.9632	56.5651				166.113	146.757	74.7828	266.449	80.2032	60.5364	204.434	141.195	59.8639
	175.2	260.587	225.03	64.4818	253.074	239.777	73.913	264.983	252.062	60.1717	224.629	172.353	13.5643	348.871	104.654	37.766	295.231	286.647	57.3359	300.385	200.239	31.9041	275.201	246.534	70.7516	290.826	95.2676	56.7849	192.22	124.101	56.2305	247.304	191.456	52.642				296.215	226.168	53.1068	164.843	147.102	74.2273	263.976	80.415	63.4538	205.655	140.413	59.8457
	177.6	261.025	227.185	66.4571	253.046	241.197	73.3499	266.815	253.088	59.9221	224.742	172.897	13.0072	347.937	105.983	35.7709	295.492	287.403	57.2615	300.507	200.475	32.948	275.401	247.171	70.2569	291.453	94.9149	57.4382	190.87	122.168	57.0149	245.916	192.103	57.7926	105.559	30.2892	56.1816	295.223	224.736	53.6559	163.428	148.22	73.5744	263.089	80.466	65.2013	207.36	139.734	59.2955
	180	262.001	227.862	69.3634	252.359	241.605	72.4854	269.393	254.156	59.9002	223.914	171.711	11.6633	344.574	106.324	34.3302	295.173	287.611	59.2553	301.238	201.287	34.3466	274.665	248.155	69.4005	291.324	93.1027	57.6745	190.39	120.215	57.277	245.796	191.8	57.1866	104.253	31.5294	56.3234	295.109	223.117	56.4585	160.661	148.174	71.1488	261.478	80.2218	65.2176	208.198	138.667	57.3946
	182.4	262.16	227.874	70.0806	252.617	241.432	71.2728	270.784	255.391	60.1258	223.555	171.381	9.76024	341.874	105.229	32.522	294.531	286.437	60.6342	303.263	202.313	35.8026	274.859	247.476	69.7616	292.345	91.1054	57.8472	190.636	118.31	57.5055	247.692	194.313	58.3327	103.784	31.2047	56.2515	295.243	221.231	56.2916	159.198	148.778	71.8297	261.196	80.857	65.1848	208.198	139.595	56.5906
	184.8	262.685	228.831	70.5884	251.517	242.397	72.8562	271.137	255.974	59.01	222.676	170.404	7.98384	340.979	105.163	31.2309	292.84	285.312	61.6717	304.525	203.424	38.1893	277.781	246.734	69.066	294.095	88.3816	57.5217	192.37	115.964	57.1373				102.151	31.1394	56.6221	293.238	220.59	56.0422				261.459	81.9016	66.9023	208.344	139.643	56.0512
	187.2	264.397	230.062	70.4907	251.867	245.288	71.5552	270.599	257.715	59.836	221.391	170.55	7.64504	340.522	104.966	29.3419	291.369	285.01	60.2881	304.625	203.659	39.4927	282.186	247.665	69.2877	294.783	88.9715	58.2781	192.967	114.33	56.9835	250.586	197.101	58.2681	101.034	30.3814	57.9585	292.375	221.525	57.0952	157.476	148.311	70.2607	260.872	84.3587	69.0623	209.757	139.483	56.928
	189.6	267.132	231.867	70.6619	251.418	247.482	71.7067	270.019	259.384	63.8464	220.327	169.595	8.32103	340.236	106.119	28.3768	288.635	285.107	59.465	304.482	203.793	40.9106	285.552	249.373	69.2081	293.812	87.9814	58.763	193.205	114.336	56.6085	252.362	199.598	58.9806	98.3732	29.9834	59.0543	290.473	223.091	56.8524	157.917	149.227	67.3174	261.046	84.8279	69.4308	210.85	138.551	58.0326
	192	268.422	233.288	71.298	251.661	248.411	70.1632	270.399	261.059	67.7049	219.545	168.57	9.62228	340.633	106.14	26.974	285.565	285.688	58.0834	303.931	203.369	40.5717	287.562	252.066	67.0013	291.269	88.5043	59.485	192.916	115.9	55.6315	251.557	198.145	58.7829	96.0528	30.3747	59.7042	289.071	223.242	56.8986	157.944	149.546	68.0707	260.201	85.7552	67.3871	211.392	138.621	58.4988
	194.4	269.73	234.75	70.287	250.617	248.952	72.7309	270.204	261.352	70.228	218.911	167.495	10.4755	340.423	107.243	25.9145	279.727	284.823	57.0102	303.069	204.546	38.9288	287.795	254.108	64.9962	289.316	88.8857	60.0582	191.874	117.754	55.9773	251.608	198.421	58.8489	92.781	31.1479	59.9001	287.362	223.191	57.0195	158.733	150.361	66.9571	259.879	86.4469	67.8078
	196.8	269.584	236.607	69.7586	250.524	250.662	73.0846	269.765	261.303	70.31	217.723	166.491	11.2986	339.934	108.002	24.3184				302.03	205.855	36.0613	288.385	256.454	65.6314	288.478	90.4948	63.1275	190.902	118.432	55.6493	253.261	199.633	57.99	90.2076	32.6362	59.7374	287.357	223.045	57.9653	159.414	150.244	65.8973	258.91	88.1584	64.9661	210.325	139.168	58.7783
	199.2	270.209	239.256	69.6941	249.74	252.712	71.6693	267.418	259.387	73.588	216.731	165.976	11.7478	337.805	108.454	22.0227	274.804	277.742	57.8082	301.695	207.432	34.1508	289.089	259.594	68.1848	288.706	91.2531	65.0349	188.818	116.908	56.266	255.563	201.144	57.2667	87.5706	34.0119	60.305	287.017	223.777	59.5456	160.779	149.251	61.5684	257.49	88.9914	63.706	209.574	139.416	59.8747
	201.6	269.338	242.427	69.9906	249.83	254.067	70.4158	265.274	256.116	73.7567	216.341	166.953	11.7918	337.464	108.015	20.1435	271.67	270.298	58.2076	301.54	208.508	33.5881	290.36	262.166	67.7695	289.917	91.282	68.0285	186.783	115.613	55.6819	256.997	201.239	56.3814	85.0769	34.4524	59.4188	285.562	224.211	59.8309	161.874	148.579	59.7377	257.617	89.1097	59.2024	208.11	139.737	61.1077
	204	268.632	243.109	69.9509	250.241	254.682	69.5344	262.775	252.49	74.3157	216.667	169.422	11.9333	337.267	105.895	18.7243	270.736	264.185	60.0468	301.663	209.761	34.2213	290.899	264.657	67.4716	289.693	91.2445	69.1706	184.809	114.905	56.194	258.367	202.341	56.4219	82.1101	34.7142	60.1114	283.279	224.684	58.9969	163.537	147.098	62.226	257.664	89.3546	56.9876	205.96	139.062	61.8523
	206.4	267.464	243.355	70.1316	250.568	253.806	70.7933	262.069	251.465	71.6673	217.172	171.793	11.1332	337.659	103.412	17.1205	269.458	264.915	60.3963	300.63	211.848	33.615	291.903	265.864	65.1601	289.587	91.3291	67.9545	183.093	114.156	56.1511	259.393	204.029	56.3932	78.6434	33.8351	60.0174	282.452	225.271	57.328	163.027	145.381	64.7566	258.394	88.9086	55.9275	205.187	139.796	62.6952
	208.8	266.292	241.953	70.4311	250.845	253.107	71.1646	260.629	250.769	70.9997	217.627	171.429	11.6313	337.882	102.289	15.351	267.848	265.315	61.6985	299.903	213.539	32.0528	292.882	266.17	64.571	287.608	92.2373	65.1596	182.227	114.118	56.2193	259.631	206.239	56.4724	75.9381	33.915	60.8476	282.677	226.782	56.8572	162.717	143.843	65.8213	258.842	87.7113	55.8878	205.962	139.015	63.1429
	211.2	266.608	242.394	67.6831	251.122	251.884	72.0398	259.994	250.186	70.4887	217.39	170.686	11.5901	337.416	102.098	13.9282	266.57	265.17	60.3394	299.882	215.925	30.8904	294.761	267.389	61.353	285.636	92.7167	65.475	181.851	113.605	56.0062	259.734	207.573	56.3773	75.0377	34.2223	60.8439	282.811	230.789	56.4833	162.471	142.485	67.8317	260.389	86.7173	55.6232	207.886	140.031	63.5256
	213.6	265.95	242.901	64.5393	251.918	251.977	73.9805	257.748	249.063	69.8337	217.467	170.338	13.574	336.53	102.01	13.5884	266.516	263.492	58.2049	301.442	215.992	30.8904	295.85	267.926	61.1544	283.076	93.4244	65.0136	181.144	115.353	56.0976				75.1535	34.3754	59.5005	282.998	234.302	57.1638	163.858	141.228	66.7489	261.158	85.9842	54.6036	208.854	140.24	61.6785
	216	265.156	243.836	61.4084	253.045	251.512	75.9033	256.895	249.367	70.3327	215.987	170.165	14.8655	335.386	102.175	13.6929	264.89	261.348	56.2088	301.914	215.869	32.0621	296.342	268.908	60.9384	281.265	93.843	66.6027	181.407	116.387	55.9507	259.496	209.531	56.832	75.1759	35.9095	56.0222	284.429	236.326	54.8275	165.613	139.52	69.3681	260.102	83.3301	55.1366	209.113	142.805	64.105
	218.4	262.861	244.076	61.2611	253.487	252.395	77.8514	256.034	250.105	69.7495	214.34	170.687	16.4834	335.086	103.412	12.7257	263.425	259.736	56.0766	301.054	215.231	32.2938	295.829	269.689	60.1496	278.437	98.4822	62.5271	181.657	119.268	56.6257	258.882	210.63	57.4841	75.1055	36.6623	54.663	286.285	237.154	51.1402	165.857	138.121	68.1859	259.336	78.7942	55.0018	208.815	145.068	66.5539
	220.8	260.637	243.667	61.1111	253.598	254.321	78.1006	256.787	250.557	69.7377	212.296	171.454	17.0291	334.721	105.757	10.3999	261.245	258.387	56.4665	300.666	215.994	32.2938	295.375	272.522	59.7052				183.5	119.903	59.1503	257.815	211.802	58.2441	74.5557	37.5644	54.8857				165.211	135.914	66.8181	258.926	75.4263	55.8198	207.898	146.175	69.6751
	223.2	259.464	243.801	60.884	254.106	257.716	78.5994	257.895	249.698	69.6035	211.255	173.537	17.4141	332.958	109.181	7.1266	260.969	258.562	56.5195	300.888	217.481	32.9668	294.88	276.616	60.3327	275.55	103.495	62.0989	184.395	117.975	60.8368	256.843	212.29	57.9203	74.3453	37.2199	56.6862	286.453	237.376	46.5769	163.794	134.547	63.82	259.335	74.1162	54.9816	205.282	145.208	69.4991
	225.6	259.562	243.855	60.2988	254.613	260.445	74.2955	257.94	248.834	67.9542	211.834	175.836	17.7536	332.786	109.165	5.74959	261.545	258.779	56.705	301.237	218.992	33.2109	295.57	280.181	64.0021	274.778	108.659	59.1029	186.218	114.239	60.8697	256.87	213.484	57.3183	72.886	36.6303	57.4048	283.321	237.276	44.6322	162.187	133.66	64.6791	258.8	74.6317	55.4146	202.778	143.532	70.7083
	228	260.001	243.568	58.6983	255.133	261.059	73.8639	258.252	248.236	65.7884	212.879	179.277	18.543	330.954	109.89	6.10396	262.568	259.822	57.0309	301.207	220.793	33.1409	296.71	281.748	68.3428				186.253	112.919	58.5162	256.466	214.484	56.551	72.34	37.2338	57.6925	280.641	234.666	45.0299	160.446	134.132	65.1941	257.308	74.4591	54.0657	201.595	143.289	70.8971
	230.4	259.922	242.802	57.1301	255.211	260.429	73.1047	258.15	248.639	64.7454	213.706	181.705	19.923	330.354	108.276	7.10653	263.19	260.541	57.061	300.562	221.733	31.9527	298.224	284.174	71.3776	275.849	109.961	59.6462	186.536	113.467	56.633	256.929	215.761	56.1298	72.2391	38.1084	58.1324	279.26	233.221	44.7406	158.461	133.022	67.444	256.515	74.9571	54.6258	202.721	143.394	72.8811
	232.8	258.677	241.998	56.0006	255.027	259.688	77.4083	258.279	249.433	64.4707	213.264	183.071	23.1206	327.555	109.395	7.11138	262.956	261.252	56.7777	299.627	221.467	31.1832	300.407	286.453	72.1751	279.741	112.309	58.1532	186.678	114.926	56.289	257.559	216.136	56.9489	72.5205	39.231	56.7218	279.504	232.478	44.7406	155.864	132.515	67.6261	254.884	74.7993	54.3232	202.914	141.15	73.8111
	235.2	258.091	241.749	55.8745	254.343	259.774	76.9621	258.085	250.579	66.3741	211.691	184.028	25.3753	327.451	109.531	7.12789	262.573	262.899	56.9622	298.211	220.857	30.4273	301.406	288.55	71.4079				187.4	114.918	57.6724	257.076	215.326	53.2484	72.7886	40.3831	56.2414	280.14	233.5	44.3818	152.651	133.17	70.057	253.158	74.6978	55.7849
	237.6	258.52	243.168	55.8437	251.789	259.401	75.2409	257.806	252.377	67.5772	211.662	185.663	27.0235	327.259	111.258	7.79445	261.722	265.201	56.9951	297.831	220.282	29.0096	302.266	288.762	71.5474	281.768	113.114	57.689	189.212	114.664	58.9982	255.565	213.289	50.0389	72.7095	41.7158	55.7907	280.957	233.56	48.3709	150.534	133.889	70.9286	251.974	74.4091	54.5323
	240	260.098	246.261	55.6328	248.213	258.051	71.6389	258.062	254.762	71.0656	213.237	186.985	26.5432	326.885	113.879	8.09382	260.64	267.754	56.4304	298.347	219.823	26.5432	302.101	288.677	71.8686	283.538	113.582	56.0943	191.24	113.308	59.4347	253.097	211.264	45.8069	73.3233	43.7623	56.1728	282.191	233.027	55.5555	150.382	133.388	71.0376	252.119	75.0067	52.3969	201.65	135.886	76.0232
Supplementary Figure 13D
	Time (s)	x1 (um)	y1 (um)	z1 (um)	x2	y2	z2	x3	y3	z3	x4	y4	z4	x5	y5	z5	x6	y6	z6	x7	y7	z7	x8	y8	z8	x9	y9	z9	x10	y10	z10	x11	y11	z11	x12	y12	z12	x13	y13	z13	x14	y14	z14	x15	y15	z15	x16	y16	z16
	2.4	328.192	117.029	35.2477	349.902	29.4464	36.6321	339.51	195.948	75.2317	94.92	185.496	14.1975	351.184	238.285	81.5242				339.578	187.973	15.0615	258.673	120.634	81.5977	292.017	79.1601	30.3186	327.808	144.196	82.3933	249.044	71.0788	86.9372				224.164	90.1691	33.961	339.747	189.357	23.5389	256.741	8.27078	37.6543	263.413	210.793	50.3513
	4.8	328.853	118.286	37.1251	348.713	29.9264	38.8817	338.731	198.377	77.2439	93.753	185.071	24.0345										258.689	122.336	85.8217	292.643	81.6259	29.6304				251.686	73.1075	82.9557	206.481	116.84	94.5438	221.973	90.1214	32.4809	336.089	188.577	22.6887	258.704	8.35407	34.1849	270.413	219.754	53.9803
	7.2	329.63	119.003	38.577	348.961	30.5857	39.9805	336.186	200.51	78.8608	92.0983	184.55	27.9793	353.561	237.54	83.9072							261.482	124.114	86.9066	292.206	83.6187	29.674	324.952	148.226	79.5658	253.031	73.3673	80.8883	210.306	118.163	92.0163	219.779	90.0738	30.9209	331.89	187.143	20.578	259.511	7.63405	32.574	272.028	224.678	55.5101
	9.6	330.165	118.821	39.5696	349.252	31.607	40.5622	332.363	202.312	80.3985	90.9241	184.604	26.7012	355.79	238.351	82.8511	358.431	68.6353	71.5219							292.385	84.3734	30.071	322.644	150.35	78.6155	254.046	72.6852	80.5517	211.887	117.865	90.7482							258.338	6.30373	30.5264	269.096	225.315	59.8732
	12	330.204	119.02	40.2573	349.066	31.9651	40.8178	329.781	203.218	79.7212	90.9272	184.152	26.4348	358.162	239.541	78.9768	356.398	67.9586	69.1789				264.781	125.067	85.1593	292.222	87.2155	30.6592	322.425	150.859	78.1713	254.779	71.9071	79.8204	211.888	117.282	90.2583	218.337	89.2999	30.4915	330.083	187.163	19.6996	255.289	5.09084	31.3516	269.365	226.63	61.1471
	14.4	330.654	119.028	40.893	346.869	32.9046	41.1771	328.993	204.013	79.7323	91.5371	184.97	26.6253				355.887	67.8807	68.1817	334.624	191.882	9.12361	268.538	125.783	81.0348	294.7	92.9461	35.2871	320.628	150.696	77.464	255.617	71.9071	76.7871				218.643	89.0122	29.5583	335.188	183.217	19.799				271.131	227.075	61.6298
	16.8	331.889	118.467	42.6596	345.501	33.3367	41.247	329.349	204.712	79.4334	91.4416	184.603	26.7413	359.076	240.109	76.7395	357.236	67.5094	67.5863	331.477	192.927	7.84579	269.817	125.737	79.9226	295.388	97.3503	39.5065	319.181	151.194	76.4355	256.27	72.7373	73.7011	211.45	114.882	89.1174	219.829	89.3967	29.8802	340.646	179.58	20.3237				274.203	227.499	57.2106
	19.2	332.955	117.533	43.9985	343.212	33.8493	40.9915	327.458	205.954	80.6286	90.7579	184.303	26.6965	358.866	237.871	76.222	359.308	68.7183	69.6628	329.378	193.365	9.64301	269.443	126.009	78.5415				316.431	152.513	76.758	255.953	73.6306	71.727	211.342	114.432	86.1659	220.708	90.5059	29.0241	342.893	174.129	19.4512	252.027	5.81302	30.2359	273.964	227.616	56.203
	21.6	332.913	116.157	46.1523	341.498	33.7887	40.6971	325.381	206.646	80.3726	90.1932	183.84	25.7311	357.71	235.489	75.4401	360.675	68.7033	70.1736				269.095	127.836	78.4914	297.325	99.2457	42.7622	315.241	154.184	76.7666	255.576	74.1189	71.5299	211.413	114.568	85.2323	222.364	90.4029	30.6908	342.228	172.848	16.8136	248.211	7.63269	30.8957	273.28	226.828	54.9425
	24	331.351	114.79	46.1575	338.474	34.9692	40.3521	323.878	207.329	80.4406	90.6327	184.133	24.8052	356.352	232.573	74.0746	360.385	69.1965	69.7639	328.962	192.633	10.4393	268.036	129.295	76.1797	294.543	95.7606	39.3014	314.088	155.704	76.6802	254.118	71.6131	72.1574	211.94	115.155	85.3966	224.357	90.2619	31.5139	341.855	171.351	16.1088	245.449	10.8664	29.4246	270.636	226.622	53.3905
	26.4	330.929	114.294	47.0803	335.509	35.5836	39.359	322.92	208.452	79.212	90.8281	184.042	23.412	354.78	230.782	72.8574	358.101	68.8352	67.3763	329.011	193.727	9.35354				292.561	94.0444	36.3211	315.4	155.44	75.6106	251.961	70.7871	72.7471	212.803	116.482	87.0146				343.369	171.333	16.9118	244.209	13.0473	28.5883	265.788	223.539	50.0556
	28.8	331.012	113.953	47.3383	333.512	35.4371	37.25	323.102	209.673	78.5626	89.9266	183.595	22.233	352.208	229.453	72.0955	356.182	69.6419	66.4473	329.593	195.084	7.93151	268.178	130.329	75.9552	289.788	93.1838	33.8582				249.369	69.8591	74.2627	212.626	117.134	87.9157	225.334	89.4158	32.0867				245.28	15.2151	29.2253	260.711	221.656	47.9968
	31.2	330.826	114.118	48.9211	333.492	35.0048	34.4073	322.409	210.97	77.8922	87.7093	183.54	20.9853	351.91	228.265	72.2928	355.482	71.5142	65.289	329.45	195.773	6.28541	266.414	131.013	77.5534	289.268	94.6868	33.4479	315.363	154.867	73.7116	247.499	71.0464	73.4554	212.255	118.722	89.8035	224.6	88.2914	30.2059	343.554	170.725	19.4221	247.038	15.6625	30.0744
	33.6	329.728	113.041	50.4674				322.814	210.685	76.7244	86.5373	184.914	20.3615	352.61	226.594	70.5537	356.039	73.2522	67.6807	329.964	195.588	4.65734	264.553	131.404	80.954	288.583	96.2527	32.2119	315.226	153.201	71.8184				210.953	119.151	90.85	222.168	86.3869	28.8911	344.475	170.846	21.0318	246.826	15.6303	30.7144	255.063	218.439	46.873
	36	328.044	113.23	50.8974	333.862	36.0182	33.1043	321.479	210.738	76.8062	86.7637	187.008	21.2106	354.09	224.654	68.8783	355.839	74.094	67.1877	330.794	194.201	3.90947	262.633	131.809	82.5496	287.712	97.0741	31.0698	313.948	153.704	69.053	246.391	69.9985	72.4736	209.371	119.472	92.0503	222.265	85.8184	28.1915	345.015	171.534	20.6311	244.328	16.0496	28.5845
	38.4	326.814	112.665	51.5534	334.354	38.9971	29.888	320.22	210.388	75.9591	88.0531	188.559	22.4226	353.382	223.01	66.8653	355.135	74.8284	67.4585	332.021	192.34	3.65147	260.3	130.968	81.4332	288.738	97.3554	28.8812				245.957	70.4051	71.9555	207.979	118.162	92.5799	222.379	87.5152	28.0161	346.925	174.072	19.7447	241.3	17.4578	26.8694	246.213	220.547	41.358
	40.8	325.62	112.936	50.3668	334.175	39.9697	30.0376	319.473	211.319	75.2403	88.7127	188.894	22.7763	353.485	221.847	66.2895	354.892	76.5437	64.344	332.55	192.209	4.06299	259.309	131.561	78.6694	290.546	97.6333	27.6481	313.829	153.611	66.2921	246.673	71.643	72.4085							348.617	176.946	17.9348	239.14	19.1674	25.644
	43.2	324.339	112.301	49.532	334.904	39.5911	29.8646	319.885	212.233	74.8961	88.9106	188.796	22.4054	352.871	221.944	67.2516	354.772	78.6085	61.9598	332.558	193.882	4.88604				291.543	99.9927	28.7012	315.154	154.07	63.2497	247.57	74.235	73.3682				222.631	90.0136	26.0444	349.541	177.549	17.2754	237.48	19.0712	23.9979
	45.6	323.984	113.189	48.3865	334.737	38.3387	32.843	321.572	212.713	76.2171	87.9245	189.693	21.2087	353.435	222.513	70.1654	354.829	79.3642	60.0338	332.791	195.599	4.34928	259.257	132.448	77.054	291.981	102.084	31.2181				248.418	74.8335	72.375	207.476	115.936	92.8802				349.878	176.857	17.563	235.479	18.7783	21.215	237.217	221.395	34.7267
	48	323.532	113.369	48.75	333.64	39.3673	32.8506	322.01	212.41	76.8859	85.5313	190.058	21.3523	351.511	224.214	72.813				331.589	195.21	4.39592	260.4	133.038	77.6595	289.821	104.157	32.919	315.873	153.495	62.6902	247.926	73.1741	70.9886	207.19	113.092	92.735	220.491	91.6074	25.0012	350.263	176.118	18.5325	233.562	18.056	19.2048	228.398	220.358	29.0966
	50.4	323.191	114.548	49.1616	332.934	41.3206	32.8506	322.056	212.51	76.1278				349.875	225.275	73.1999	354.734	80.2013	57.7688	330.602	193.077	4.53232	260.419	131.693	78.511	289.54	104.502	32.6908	315.791	151.719	62.7838	245.76	72.4552	69.6186	205.395	112.52	90.4597	218.031	92.38	24.9982	351.52	175.803	19.3483	232.291	17.8392	18.3891	225.759	218.303	31.4512
	52.8	322.666	114.308	49.5885	331.191	42.2177	32.6776	320.627	212.505	74.0961	82.9583	191.572	21.9153	346.952	224.764	72.8207	355.415	79.9668	57.2855	328.805	191.021	6.256	258.872	129.892	76.7633	288.703	105.544	31.7008	314.399	151.891	63.011	243.663	73.0299	69.8456	202.655	112.755	89.7284	215	92.5318	26.7819	351.416	174.345	20.839	231.07	16.6183	18.2097	224.51	218.302	35.2094
	55.2	322.666	114.891	49.5885	329.699	41.5729	32.6481	320.119	212.115	74.315	79.0116	192.698	23.0586	344.713	223.45	71.885	355.767	80.4196	57.4213	328.134	190.584	7.28731	256.905	128.001	76.9072	289.573	107.863	31.2158				241.361	73.8911	71.9272	199.827	113.162	88.2155	214.063	93.0442	27.6564	350.971	172.472	22.5387	230.512	15.8777	17.5974	225.092	220.704	36.7498
	57.6	323.365	114.636	49.6969	326.854	40.0676	32.7127	319.018	210.934	74.9703	76.0103	193.617	22.8901	344.14	221.829	73.1224	355.842	79.8518	59.5298	327.109	190.444	8.79701	256.761	126.648	76.1416	290.076	110.701	30.6659	312.212	150.839	62.6713	240.607	73.5443	75.1732	198.975	111.613	88.3294	213.468	92.6806	27.9062	350.655	172.854	24.8153	231.159	16.9584	17.968	226.256	223.702	36.6708
	60	323.559	115.119	48.7943	323.585	39.0078	32.9497	318.832	209.61	75.1221	73.7151	192.939	22.327	342.961	220.882	74.0774	355.62	80.1772	62.0888	326.567	191.076	7.86808	257.826	127.289	78.7008	289.551	113.661	32.3112	309.98	152.233	62.7824	240.715	72.8374	76.4447	198.849	110.585	87.2316	213.905	91.6384	27.5261	351.588	173.342	26.3356	232.134	17.7617	20.1318	226.063	227.545	35.3839
	62.4	324.585	116.036	47.5598	320.508	39.296	33.3785	317.817	209.726	76.4589	73.1769	192.106	21.0085				354.537	79.001	65.1292	326.429	190.614	8.19726	259.897	128.171	79.5064	290.383	116.594	35.2808	309.2	152.371	63.7994	239.823	72.2999	76.5551	199.921	110.392	86.8765	212.51	90.1029	27.4329	351.686	174.886	27.9542	232.561	18.678	22.8473
	64.8	324.423	116.877	46.9001	318.515	40.3376	33.8927	317.212	210.36	76.2298	73.0198	191.995	20.3636	342.842	219.363	75.3422	353.744	79.6738	66.7471	326.091	189.816	6.14407				289.211	119.601	37.5408	311.784	159.427	73.8443	238.58	71.0904	75.9162	201.203	113.407	83.8389	210.861	89.0239	26.3716	349.866	174.626	28.8484	233.441	17.8054	25.3511	225.016	230.907	34.4414
	67.2	323.887	117.846	47.0076	318.173	41.2069	34.0415	315.82	211.59	79.8826	72.1671	191.911	20.7146	339.949	217.321	75.7501	353.124	80.6359	67.4053	325.171	189.487	6.95852	261.106	130.072	81.2885	287.732	122.593	39.033	313.355	160.038	75.1339	236.329	71.5892	75.5158				207.782	90.0825	26.7631	347.423	174.944	28.8619	234.027	17.0269	26.7307	222.22	231.429	33.7371
	69.6	321.787	117.997	47.4572	319.585	41.8469	34.0234	315.902	213.95	79.5477	69.7248	192.593	22.7074	338.5	216.741	74.2146	352.809	83.4061	66.4797	323.891	190.095	6.31676	261.562	130.463	81.9335	284.63	124.023	39.5636	313.859	160.418	76.9458							206.361	91.2368	27.6748	345.217	174.919	28.2983	235.085	17.1091	28.2361	219.301	229.394	33.7371
	72	320.615	118.143	46.397	320.731	40.9861	33.5681	316.63	216.011	81.4187	66.2663	193.742	24.204	336.471	218.603	72.7485	351.848	83.8179	65.3311	323.594	192.343	7.02138	261.446	131.486	80.9086	282.245	126.463	41.413	311.326	156.114	69.5271	235.737	71.9785	74.3431	202.16	116.305	84.1077	204.505	91.9489	29.2241	345.168	176.361	27.0573	234.51	18.1281	28.781	215.956	227.782	33.1392
	74.4	320.04	118.89	45.9731	322.489	40.5649	33.6445	317.823	218.443	80.7028	64.0333	194.992	24.3392	335.299	220.81	72.1043	350.971	83.5335	64.2905	321.986	192.596	6.20694	260.653	132.885	79.3093				310.198	157.675	71.5608	235.177	73.0344	73.0372	203.373	118.559	83.086	204.897	91.2109	28.7162	342.715	178.83	27.319	233.156	20.6005	30.1889	214.083	227.538	32.7505
	76.8	319.064	119.818	46.3466	323.079	39.1925	33.251	319.374	217.81	79.8458	63.2545	194.578	22.918	333.676	224.638	71.916	350.461	83.1638	64.1636				259.571	133.7	77.9322	281.576	129.28	42.0205	311.089	157.675	72.5266	235.775	71.4739	72.7391	203.588	117.721	83.9489	204.588	90.8092	26.6103	340.282	181.492	27.1714	231.767	22.5782	31.0927	212.263	229.248	32.339
	79.2	317.948	120.85	47.8313	322.639	40.3654	32.4142	320.483	217.713	77.8623	63.6452	193.406	21.2681	331.751	226.395	72.9401	350.08	83.9547	65.3058				258.865	133.948	78.3598	281.128	132.597	41.3174	312.594	157.754	72.7542	235.469	70.3204	73.0376	204.768	116.742	81.7115	204.19	91.1134	25.361	337.346	183.329	28.6566	230.887	23.5852	31.7491	211.092	229.985	32.5104
	81.6	315.533	121.719	48.6389	320.637	42.8395	31.5859	323.101	217.469	76.6124	62.1404	193.091	20.7819	331.177	228.044	73.5218	348.497	85.8491	66.4688	320.228	192.964	5.73785	259.039	133.764	78.3746	281.237	135.35	39.4965	313.786	156.691	71.8034	234.662	69.1183	71.7347	205.987	117.159	79.3146	203.506	91.6055	24.8911	336.04	185.474	29.8229	230.923	23.1877	31.5154	209.179	231.967	33.299
	84	313.238	122.584	48.9087	317.54	45.0496	30.1632	325.39	218.275	77.7868	60.3824	193.263	21.3385	330.838	227.066	75.2905	346.618	87.239	69.3608	317.884	191.977	6.09418	259.195	133.519	78.1259	279.918	136.969	39.5919	312.398	157.666	71.0104	233.587	67.416	69.9696	207.672	118.684	77.2471	202.036	92.9451	26.907	336.187	187.037	30.5615				208.252	233.921	34.2282
	86.4	310.594	122.772	49.0174	315.63	45.5999	30.0535	328.238	218.221	80.7222	58.2338	193.383	24.2436	331.711	226.538	75.1568				318.389	192.081	6.56816	259.132	133.224	78.164	279.713	137.28	40.8113	311.452	157.763	72.0494	232.573	66.4271	67.1605	208.395	121.218	75.8832	201.063	94.0422	29.6159	336.73	187.691	29.8983	228.721	22.6994	31.3315	207.223	237.114	35.6181
	88.8	309.092	122.728	49.1067	315.532	44.8254	29.2357	330.046	217.293	81.7607	55.7882	192.034	26.3985	332.826	225.168	74.3618	346.146	87.2735	71.5913	319.22	192.982	6.47177	258.358	132.737	78.1036	279.41	137.079	43.7119	310.087	158.923	73.0002	232.786	65.2837	65.6953	208.193	123.259	76.8537	200.093	94.8881	31.9667	338.732	187.907	29.261	225.927	21.7487	32.1867	206.971	239.576	37.9573
	91.2	308.018	123.099	49.3128	315.943	43.5919	30.3849	330.475	215.744	82.501	55.252	190.28	28.1534	334.001	223.54	72.2777	345.995	88.5587	72.7678	321.136	194.243	4.99487	259.351	133.925	78.0687	280.379	138.665	44.1051	310.107	159.64	73.9834	232.154	65.6518	65.1947	206.815	125.89	77.9394	198.681	95.4755	33.0359	339.758	187.603	30.0221	223.719	20.9616	33.0397	205.359	242.628	37.3348
	93.6	306.356	123.441	49.2096	316.852	42.9003	32.1433	330.068	215.367	83.7108	55.1916	189.02	27.5855				346.257	90.2438	71.7224	322.604	197.67	3.69784	260.341	134.807	77.1048	280.366	141.733	43.8599	309.17	160.18	73.7309	231.308	64.9457	64.7806	204.623	127.101	80.7715	197.075	95.8644	33.8768	341.561	187.764	30.8947	222.589	20.3607	33.4569
	96	304.939	124.372	49.6829	316.607	41.826	35.3211	328.573	216.085	84.3363	56.6439	188.652	27.1101	334.914	222.374	71.5438	344.809	92.8341	70.74				259.857	133.391	79.113	280.115	145.315	42.0959	309.365	161.012	73.9345	228.662	64.5675	64.9113	202.347	127.472	82.4717				343.019	187.565	31.883	221.613	20.3669	33.7225	204.913	244.608	35.3833
	98.4	304.145	125.276	50.765	316.448	42.5329	36.6877	326.964	217.206	84.9931	56.7613	188.196	26.3283	335.044	221.84	71.1485	343.404	93.9508	71.2728	324.167	200.133	4.15685	257.522	131.486	80.1623	278.717	146.954	42.3925	309.177	161.811	73.503	225.52	63.778	64.579	201.151	127.123	83.3564	195.434	95.6744	33.1252	344.616	187.967	32.5896	219.994	20.7202	33.6658	203.159	246.874	32.7908
	100.8	303.802	125.501	52.0934	315.524	44.0465	36.3894	325.22	217.294	85.1774	55.6875	188.381	26.4602	334.036	221.75	71.2916	341.886	94.5572	72.9934	323.896	201.861	4.97989	254.459	130.213	81.4393				309.282	162.935	73.1673	222.114	64.0077	66.2923	199.658	126.291	83.2365				345.349	188.313	33.5812	218.834	19.0367	33.1033	202.54	246.08	32.0662
	103.2	304.052	125.01	53.9693	315.37	45.6014	34.9764	323.982	217.386	85.885	54.3855	187.992	26.7551	333.229	223.112	68.8451	340.486	96.2605	74.3059	321.873	201.905	6.26329	252.09	131.548	82.9096	276.87	148.915	42.2636	308.129	164.7	72.3477	219.872	65.4336	66.2533	198.795	127.363	83.6558	194.654	94.2373	30.9928	344.919	189.594	34.7547	218.117	17.0194	32.864	200.498	245.913	31.5694
	105.6	304.896	124.166	55.7886	314.133	46.3122	35.5172	323.511	218.144	85.3874	53.3524	188.688	26.9993	331.705	224.236	67.7743	339.76	96.3973	75.5847	318.65	201.829	5.59279	250.408	132.721	84.4508	274.258	148.74	41.3464	307.582	167.003	72.8184	218.408	67.8313	66.4604	197.758	128.496	85.0615	195.975	94.8291	27.7329	345.477	191.373	34.2898	216.524	14.7673	32.3366	198.938	244.974	31.3361
	108	306.023	124.601	58.627	312.961	46.9471	37.3492	325.153	219.317	83.5081	53.1758	188.747	27.6726	332.513	227.399	66.5177	339.03	96.2911	75.7833	315.854	201.585	6.65647	250.668	133.854	87.3561	273.374	149.402	40.2546	307.49	168.658	74.4034	218.547	69.483	66.8038	197.302	130.874	85.2801				346.206	192.479	34.5303	214.907	15.1477	32.048	196.131	245.014	33.5289
	110.4	306.127	125.182	60.0694	311.455	48.3448	39.7926	326.505	219.873	82.2019	53.8106	189.074	27.4783	332.924	229.487	67.4966	338.854	94.3024	76.942				252.86	134.263	87.59	272.598	148.625	39.8581	307.255	170.177	75.7864	218.632	70.096	68.1274	196.362	131.451	85.8968	196.925	97.7103	26.345	347.718	193.446	32.5908	212.297	17.1165	31.1987	194.959	244.349	34.8868
	112.8	306.304	125.29	60.4879	311.386	48.1445	41.451	327.441	219.546	81.5671	54.3836	189.125	28.5039	334.304	232.1	67.1022	338.295	93.7331	76.0353	313.958	201.886	6.19612	256.627	134.507	86.7239	276.771	145.94	43.756	306.263	169.509	76.4978	220.048	69.8301	66.1055	195.033	131.721	85.1788	199.122	101.225	24.9942	347.446	195.754	27.0798	210.516	19.5564	29.9806	195.294	243.545	36.6325
	115.2	306.091	123.854	59.7343	309.875	47.7086	42.274	327.319	219.497	81.1824	54.8608	188.065	28.8143	334.187	234.754	65.9501	337.619	92.7191	76.0959	313.186	201.702	6.29927	259.41	134.419	83.4571				305.114	170.22	75.4384				194.833	131.205	83.7192	200.313	103.69	24.8132	344.216	201.362	25.7456	208.123	20.3957	29.155	196.327	242.278	35.4726
	117.6	306.438	121.364	59.6573	308.166	47.7202	43.8337	327.052	220.153	83.0302	55.0166	187.425	29.0948	333.14	236.991	65.8033	337.33	92.001	73.65	313.03	201.827	6.57963	261.778	134.29	79.3852	279.574	143.151	48.1323	303.97	168.977	74.8746				195.903	131.326	82.8016	201.827	104.862	23.5694				206.441	19.5671	28.1776	195.433	241.976	36.8648
	120	304.875	119.932	59.4861	306.129	49.0908	45.4798	325.552	221.803	84.8565	54.4788	186.758	28.4598	331.415	239.197	64.6715	336.561	91.2394	72.565	313.489	199.133	6.59721	262.015	138.835	79.2789	282.113	140.886	54.4081	303.482	169.345	73.2127	219.623	68.6988	64.3608				202.513	104.406	23.1129				203.57	18.5487	27.2454
	122.4	303.725	119.633	59.6599	304.024	49.828	48.0926	323.866	222.842	88.1632	53.2047	187.936	27.9272	327.272	239.642	65.4292	336.61	91.978	69.8927	311.494	199.408	6.91717				280.647	141.563	57.1923	302.424	168.875	72.318	221.24	69.6547	61.367	196.207	131.429	84.3211	202.715	102.118	22				200.778	18.5496	26.8615	192.609	241.181	36.5956
	124.8	302.782	119.908	58.8368	302.656	49.1589	49.2694	323.546	223.509	87.475	52.2793	188.913	28.6694	324.132	239.77	64.7414	337.917	92.0841	69.2777	308.601	199.217	5.57314	261.344	142.235	79.9274	279.034	142.311	59.6511	301.129	170.17	71.6258	221.112	70.4017	62.3282				202.517	99.4807	21.8576				195.988	15.5716	24.5468	190.656	240.037	37.6266
	127.2	302.556	119.736	57.3403	300.934	47.6451	48.7129				52.0846	190.016	29.3035	321.083	241.299	64.6681	340.107	92.3085	68.5446	304.866	201.79	5.55556	258.441	145.158	81.0192	277.711	142.776	61.462	299.827	170.574	71.1758	222.988	70.3933	61.8662	197.145	132.661	88.6008	203.833	99.4703	22.9343							190.72	238.285	37.7632
	129.6	301.834	119.656	55.9448	300.691	45.7587	48.1578	325.411	223.873	87.4328	52.825	189.544	30.0221	319.958	243.438	63.8474	342.461	92.7686	69.0643	303.629	202.829	5.29573	255.371	142.832	81.5673	276.987	143.993	64.8318	298.203	169.704	71.895							206.773	100.447	22.7854				191.759	14.0591	22.2468	190.719	237.556	37.4175
	132	300.757	120.119	56.2562	300.369	45.1758	49.0321	326.763	225.648	85.4611	52.3737	189.739	29.9778	318.889	245.093	63.3218	340.713	94.3268	69.824	302.603	203.924	4.65692	251.633	142.994	83.0722	276.503	145.024	68.7691	299.285	167.202	71.6689	223.289	70.4225	62.6863	197.022	133.967	90.9276	210.633	101.961	22.9442				190.883	14.2247	20.0588	190.183	237.241	36.5054
	134.4	299.428	121.475	56.1453	300.878	46.6398	51.2319	326.618	227.724	83.976	51.3427	190.423	30.2852	317.285	246.053	63.4049	339.71	95.3024	73.5648	301.131	203.902	4.40891	249.45	144.705	84.4892	276.92	145.884	72.0647							197.199	135.285	90.9144	212.39	102.379	21.0636				192.7	16.1732	19.6473	189.158	236.151	35.3587
	136.8	299.869	123.978	56.4316	301.458	48.4893	52.4665	325.54	228.811	86.1555	51.4892	192.44	30.1125	317.144	245.562	62.9616	339.438	95.9395	76.5355	298.613	203.267	4.66873	247.681	147.256	83.7759	276.113	147.055	73.5081				223.684	70.3275	62.5023	196.373	136.758	89.0264	212.914	101.5	20.2918	341.286	207.005	25.7384	193.768	18.6179	19.2488	190.049	236.3	35.0872
	139.2	301.473	125.784	55.6086	301.206	50.3127	52.4664	324.056	228.222	86.7589	51.3031	194.269	30.4397	316.652	244.851	64.248	341.678	95.7106	78.819	296.58	202.855	5.4545	247.696	148.927	82.5174	276.116	148.083	72.5344	298.834	165.723	72.7163	222.017	71.3093	62.2866	196.978	139.174	87.2733	212.133	99.1993	20.3553	338.768	209.747	30.2922	191.565	14.9746	19.0904	191.171	237.455	34.3145
	141.6	304.048	127.421	56.5048	299.364	51.705	52.7382	324.78	227.219	87.0202	52.128	196.875	30.1642	316.656	244.781	65.3803	342.809	95.7821	78.5899	296.237	202.572	7.25689	248.437	149.015	83.9171	276.534	149.736	72.0823							198.039	142.273	85.3906	210.915	96.8468	22.143	339.416	209.728	29.633	188.136	14.7328	16.2097	190.829	238.74	33.4463
	144	306.819	128.407	56.3413	297.465	53.2956	52.0401	324.924	227.996	82.4537	52.2678	197.626	31.5748	317.19	244.645	66.0683	341.667	94.6324	79.0151	296.975	202.095	8.95682	248.581	149.959	84.0708	278.277	150.347	72.1891	299.076	165.596	70.3495	220.767	69.5936	63.9434	199.492	144.845	86.0652	207.811	95.5839	24.398	340.053	208.223	28.3262				189.357	238.784	32.6679
	146.4	307.854	129.991	55.7011	296.575	54.1578	51.361	327.166	230.302	80.8348	52.3213	197.965	32.8419	318.005	243.881	65.0746	339.76	95.558	78.8768	297.934	201.771	11.2114	249.645	150.425	84.4101	281.048	150.945	72.4169	298.029	166.117	69.5568	220.229	69.335	66.2539	200.622	145.788	85.1554	205.507	96.3218	24.9335	341.47	207.669	27.6672	186.33	11.0665	16.6083	188.185	238.152	32.5139
	148.8	308.122	131.105	55.616	297.813	54.8285	52.1111	327.929	232.728	82.1908	51.4544	197.215	34.2308	320.417	242.118	64.3035	337.543	97.3247	77.6367	296.518	200.982	12.8053	250.494	151.172	85.0243	283.155	152.899	69.1697	299.654	165.037	69.9239	220.744	70.1678	70.035	202.032	145.076	84.8902	203.26	97.2093	25.7236	342.316	204.919	26.9508				187.909	238.52	32.01
	151.2	306.385	131.832	56.213	298.409	55.6267	53.1026	329.639	234.044	83.4391	51.2343	197.278	34.051	320.225	239.553	64.6628	337.536	100.004	74.4243	294.927	200.19	15.0953	253.175	150.414	87.4987							220.383	72.8728	70.7983	202.483	142.975	81.703	201.111	97.2028	26.8913	342.579	202.53	26.7936	185.803	11.83	16.7497	187.127	238.009	29.8813
	153.6	305.338	132.142	56.8404	299.274	55.006	54.032	329.804	233.805	83.0098	50.8391	196.996	33.4798	318.57	238.245	64.8493	337.581	101.176	70.5366	292.331	199.095	16.3661	255.667	152.796	88.4027	285.705	155.997	64.6609	301.413	164.327	72.8185				202.328	142.309	79.3258	199.397	95.7474	29.2309	342.676	199.994	26.6537	186.765	12.0742	19.7368	184.392	237.213	27.1935
	156	305.464	132.379	55.6199	299.07	54.3186	54.1446	330.404	231.869	83.8946				315.13	237.531	64.4124	338.511	102.419	68.5001	291.518	198.202	17.9705				286.612	158.505	61.7216	302.34	162.173	75.277	219.72	73.4671	70.7192	202.09	141.76	79.3395	197.758	95.6675	29.8711	341.287	200.012	26.8414	187.796	13.1959	20.1824
	158.4	307.149	131.562	54.0713	299.353	52.6328	55.5775	330.963	230.471	84.5939	51.3151	197.289	34.539	313.075	238.521	64.192	337.322	102.786	66.1756	290.25	195.956	19.7442				286.784	157.636	60.7933	301.492	160.826	75.3328	220.231	74.1998	70.0352	201.792	142.245	79.8806	197.562	97.279	29.1455	341.262	201.122	26.8939	187.807	13.9252	20.799	181.152	237.899	24.4449
	160.8	308.78	129.032	52.8495	298.048	51.4487	57.5296	332.124	229.523	86.3467	51.0379	198.387	36.2571	313.028	239.804	62.9794	336.892	102.935	66.6271	289.477	193.192	21.6602	258.001	156.109	86.6162	285.668	155.305	60.9995	300.792	158.304	73.1753	220.149	74.9427	71.1311	200.936	143.186	82.3904	197.917	100.213	28.3191	341.409	201.788	27.3499	186.641	13.7926	21.4121	179.096	238.583	23.5166
	163.2	310.132	126.601	52.6632	296.951	50.8066	59.2937	335.183	229.277	84.3229	51.1828	199.974	38.1721	313.146	239.47	62.0207	336.212	102.059	65.3294	287.921	191.79	22.002	259.001	161.2	86.5316	283.335	153.261	60.1293	300.717	156.854	71.6203	220.605	77.6593	72.6246	199.265	145.877	82.4508	198.238	102.671	28.8569	341.457	201.794	28.1429	184.104	14.9603	25.0165	177.924	240.001	23.1919
	165.6	310.91	124.26	52.2446	296.784	51.8324	60.8356	338.59	229.576	83.4808	51.4029	201.727	39.3782	313.529	237.709	60.2677	335.637	101.205	64.9941	287.482	191.845	20.9171	257.66	165.401	86.5082	282.848	152.274	59.9424	300.542	156.369	70.6163	221.417	80.6006	73.2972	197.962	148.955	81.9459	198.141	104.771	29.8318	339.272	201.317	30.9244	183.939	15.3206	26.3235	177.404	241.226	22.8639
	168	311.346	123.627	52.3441	298.24	53.7644	61.6327	341.039	229.714	82.876	50.7502	202.873	39.6819	312.064	236.662	59.9756	334.661	100.767	65.5728	287.922	192.187	21.1017	258.404	167.058	88.264	282.811	151.594	60.0214	299.575	158.242	70.9333	221.9	81.4695	73.3926	195.827	149.992	81.0727	197.27	106.984	31.0733				183.933	15.4532	26.8816	175.06	243.082	22.0315
	170.4	310.504	122.702	53.3178	299.824	56.6918	62.2882	341.843	230.467	84.5218	50.3573	203.347	39.5098	311.84	235.046	60.1885	333.964	100.613	66.7546	287.995	192.641	22.0177				282.8	150.14	60.4914	299.644	160.51	71.2786	221.759	82.146	72.3149	194.307	151.016	81.0772	197.44	108.098	30.6199	337.025	202.626	31.6401	185.147	14.6231	25.0194	173.205	242.394	17.8445
	172.8	309.185	122.995	54.9671	300.223	60.1462	62.1766	341.852	231.237	85.2648	49.9607	203.165	39.0627	311.409	235.038	61.4344	332.179	100.537	68.3221	288.141	192.245	23.5845	259.025	167.243	89.7567	281.263	147.98	60.5537	300.009	161.617	71.8532	221.012	82.297	71.8913	193.164	151.443	83.4223	197.851	109.629	30.1469	336.67	204.058	31.9726	181.11	16.0089	20.9552
	175.2	308.375	122.915	55.6073	299.416	65.5186	63.0025	342.531	232.784	83.0136	49.3106	204.057	39.1122	311.759	233.074	62.8554	330.734	99.2323	69.7576				266.497	166.663	91.1403	279.02	147.135	60.308	300.386	160.46	72.3284	218.973	82.8346	69.8546	191.604	151.278	85.3351	198.239	110.649	28.1616	338.101	204.561	30.3484	179.958	16.7902	20.6324
	177.6	307.009	123.198	55.8906	298.522	69.4766	63.846				48.1338	205.561	38.5201	310.212	234.195	64.0427	327.272	98.7198	70.0938	287.725	192.6	24.7272				279.019	147.464	59.7085	299.933	160.136	73.455	217.808	82.298	68.2091	190.705	150.161	87.519	197.532	112.099	27.3283	338.15	203.383	31.1617	179.321	17.2297	17.2101
	180	304.617	122.907	56.5268	298.136	71.5081	64.2791	342.664	235.397	80.2137	46.354	208.871	37.4292	308.648	234.84	64.3923	325.55	98.0721	70.9254	286.846	192.094	25.9585	272.182	168.773	90.1739	273.417	147.88	60.5282	299.738	160.605	74.1893	215.386	82.6795	65.9659				195.892	112.131	23.6325	337.545	202.636	31.1534	182.471	15.54	20.5387	172.308	241.12	19.0017
	182.4	301.805	123.082	57.6107	297.3	71.2666	63.3117	343.24	236.29	79.6524				307.559	237.384	64.0144	325.173	97.8135	69.072	285.283	192.329	26.6099	278.064	170.407	87.877	268.533	148.354	60.9482	300.044	161.782	75.3157	213.862	83.8023	67.0091	190.695	149.244	88.5594				336.007	200.253	31.9307	183.622	15.3198	20.3797	173.74	240.241	20.2041
	184.8	299.127	122.763	58.0118	295.294	70.6326	62.13	342.311	235.894	81.8296				307.422	237.373	64.1595	325.192	96.8734	68.3264	283.328	192.665	27.2639	277.511	170.094	87.3919	262.369	149.387	61.2356	299.637	163.158	74.6216	210.684	86.2069	70.0011	195.137	145.519	86.6318										176.697	240.497	26.3301
	187.2	297.737	121.965	58.3618	293.441	69.7935	62.9013	341.247	234.928	83.347	44.4371	212.442	37.264	307.185	237.488	63.7697	324.713	95.6514	68.9012	283.138	193.109	26.67	276.187	169.261	87.698	261.104	151.191	60.8956	299.397	163.181	76.299	209.225	86.7879	73.4099	198.475	142.504	84.5234	192.513	110.984	20.468	335.986	198.313	31.3847				179.679	240.392	27.5502
	189.6	298.189	121.416	57.2509	292.332	69.5459	64.79	339.261	233.351	81.2219	42.4032	215.188	37.68	306.268	238.13	63.9709	322.973	95.3062	69.9066	281.249	193.411	26.8974	275.03	168.773	87.9911	259.991	151.393	61.8983	299.652	163.078	78.4366	209.412	87.0558	74.8062	199.802	140.457	82.2942	188.899	109.118	18.0496	335.933	196.041	32.9162	184.877	15.2129	23.9177	181.201	239.067	29.5343
	192	299.447	120.357	56.3214	290.461	70.0772	66.5328				40.3122	218.173	37.9232	305.715	240.752	63.6142	322.734	94.6686	71.9445	280.691	194.723	26.5307	275.814	169.377	88.2071	258.065	149.935	62.864	300.074	162.56	80.2996	210.525	87.2545	76.8779	196.426	141.362	83.0009	185.245	109.362	18.7513	335.656	195.437	33.9307	185.201	15.9556	23.5335	180.784	238.168	31.3112
	194.4	298.488	119.933	55.3933	288.282	71.2801	65.9917	339.22	232.249	78.6081	38.5021	220.495	36.3741	305.407	242.809	63.1243	325.055	95.8729	74.6731	279.026	196.966	26.8838	275.264	169.629	90.5701				299.368	163.081	80.6205	210.416	86.9107	78.8816	193.142	141.84	84.1033				334.211	196.004	35.1462	184.413	15.4251	23.5606	179.45	237.497	32.9748
	196.8	295.903	119.212	56.6088	285.331	71.2966	63.7547	338.601	231.833	75.6128	37.3354	224.112	34.5651	305.951	242.701	62.0871				279.302	198.382	27.5783	274.763	169.753	93.5538	255.232	150.964	64.3455	298.385	162.903	80.1195	210.949	86.6211	80.3605	191.266	141.307	88.1076	182.661	110.785	19.2593	333.133	197.144	36.0135	183.011	14.8819	21.8179	179.388	238.828	32.9331
	199.2	293.628	118.997	57.3475	283.575	70.5692	61.3547	339.715	233.203	73.7773	37.8371	226.395	33.2861	305.984	241.252	59.8591	325.878	98.6326	76.366	277.662	199.624	27.4239	271.412	169.831	95.3415	252.752	152.049	63.0949	297.037	161.969	79.829	211.935	85.4622	80.0547	191.056	141.98	88.342				331.407	199.364	35.8075	182.31	14.0554	21.5337
	201.6	293.927	118.411	57.9323	281.811	70.771	59.7512	340.734	234.845	69.4146	38.4771	228.916	33.2385	305.078	240.602	57.6008	325.315	102.19	78.4327	276.442	199.876	27.679	269.524	170.612	95.679	251.351	155.061	61.67	295.259	161.838	78.5774				191.536	143.672	87.9082	181.19	113.654	18.3855	332.657	200.366	36.687	182.303	13.6342	22.6888
	204	293.589	118.203	57.882	280.352	71.4605	58.6794	342.483	236.186	65.6731	40.1691	230.189	35.0166	303.214	241.829	56.647	323.703	104.716	78.4151	274.294	200.608	28.1317				251.383	155.778	58.9819	293.022	162.023	77.6524	214.138	87.5907	78.6282	191.82	145.257	84.4159	179.139	114.679	16.6646	334.009	200.782	36.3895	178.252	18.4928	28.8646	181.762	242.744	31.0364
	206.4	293.054	118.088	57.548	278.501	73.4629	56.8697	343.185	237.455	61.7084	39.4301	229.758	35.8918	301.636	243.117	57.1574	324.619	108.047	81.1844	273.671	202.441	28.1863	268.207	172.414	95.679	251.707	155.779	58.8612							191.973	147.262	84.1187	177.527	114.38	14.8391	336.601	200.37	37.7057	173.026	24.4501	33.4233	185.485	246.865	29.3563
	208.8	291.259	118.122	56.1283				342.94	237.677	60.9305	39.3752	229.236	36.6837	301.414	244.198	59.1684	326.776	111.17	83.1542	272.839	203.994	28.1681	267.908	174.497	95.679	249.656	153.082	59.2743	292.29	163.414	77.0864	215.295	90.6145	79.8815	192.275	148.01	85.4148	175.886	113.932	14.7969	337.305	200.51	38.3959				186.989	250.123	28.1903
	211.2	290.617	117.862	55.2127	276.587	74.8613	54.7877	342.828	238.284	60.3305	39.5806	227.968	34.967	300.277	243.964	61.2505	327.08	113.449	84.7321	272.013	204.981	27.7614	268.136	175.415	95.679				292.626	163.955	76.3946	214.959	94.4288	80.8688				175.593	113.446	15.53	337.859	200.118	40.1792	166.935	31.7262	36.4077	188.033	251.514	26.502
	213.6	290.255	118.302	56.114	275.794	75.996	53.5343				40.4265	227.23	34.266							271.722	203.724	27.9862	268.266	176.002	95.679				293.85	164.735	75.2777	212.82	96.8338	84.2353	192.813	147.889	84.6801	176.46	114.813	16.7856				162.833	31.9337	33.8564
	216	289.795	118.593	58.0141	275.642	75.1224	53.5704	342.462	238.855	59.9769	41.1146	226.681	33.2146	298.545	243.684	61.8221	326.943	114.345	84.4295	272.379	203.542	28.2621	269.776	176.342	95.679	249.066	150.971	59.8946	294.809	165.231	75.5427	212.396	98.4492	84.7869	192.48	148.287	83.8458	176.817	114.931	17.7597	339.336	199.444	41.3713				187.984	252.441	23.6429
	218.4	288.886	119.334	59.5022	276.102	74.3446	54.1484	342.525	241.1	58.9026	40.7394	227.484	33.8511	296.646	244.302	62.7285				272.761	203.77	27.9755	271.223	176.881	95.679	249.565	151.289	59.5364	295.529	165.717	74.6738	213.039	98.3891	85.4345	192.054	147.714	82.435	178.1	116.364	17.4226	340.208	198.968	44.0492				189.475	251.277	21.0213
	220.8	287.128	119.773	58.4981	276.121	74.1035	54.1123	343.432	243.368	56.7494	38.681	227.025	34.9773				326.837	115.993	83.4228	273.606	203.808	27.7229	272.079	176.867	95.679				297.007	165.826	74.3137	214.127	98.7185	84.209	191.372	148.395	82.5435	178.153	117.203	17.416	341.192	200.314	46.2671	160.734	33.1057	34.1447	188.889	250.197	19.0286
	223.2	286.399	121.645	57.6575	275.58	74.9966	54.2579	343.56	245.977	55.3297				296.205	244.145	64.6237	327.549	118.461	84.7452	273.294	203.651	27.2049	271.066	177.291	95.679				297.789	165.829	72.138	214.305	99.4211	83.2896	191.49	148.968	85.1962	179.825	119.542	15.8372	341.811	202.94	48.5063				186.251	248.049	18.0024
	225.6	285.917	123.411	56.8908	274.796	76.2935	53.4811	342.425	247.387	53.5731	35.9584	225.63	35.9837	296.091	243.387	66.06	328.395	120.464	87.2642	274.1	204.75	26.6225	270.182	177.522	95.679	251.68	152.749	58.0808	297.577	165.91	73.2374	214.613	100.863	81.5347	191.194	150.588	85.3863	181.223	121.415	15.6861	342.358	205.265	50.6096	158.58	34.1253	33.9425
	228	286.8	125.755	57.731	273.58	77.4299	53.7728	339.271	249.719	53.8309	33.1196	223.014	37.6552	295.141	242.179	66.4857	328.11	121.502	90.8388	274.149	205.776	27.3793	270.292	178.344	95.679	254.867	154.228	55.2631	296.432	166.944	73.9625	216.384	100.254	79.3131	189.892	151.506	86.7678	182.87	123.965	14.6766	344.203	207.069	53.6249	158.237	38.0594	35.9305	183.734	247.769	18.1377
	230.4	286.803	127.611	57.548	272.599	77.4101	52.5317	336.689	250.843	54.1974	32.4699	222.117	37.3791	295.086	243.398	64.4559	328.25	121.662	92.3314	275.563	206.317	28.2024	271.133	178.302	95.679	255.293	153.373	52.9708	294.319	167.969	75.8313	218.446	99.5406	77.242	188.402	149.875	84.8107	182.977	126.589	14.5558				157.555	39.5733	36.6538	182.591	247.386	18.5705
	232.8	285.703	128.527	57.6553	272.124	76.6855	52.716	334.88	252.39	54.3023	32.128	221.093	38.2016	293.707	245.948	64.0627	328.549	122.217	93.8794	276.196	205.454	29.9029	271.956	178.551	95.679	256.33	153.234	52.4484	291.958	171.159	75.4665	219.352	97.4135	75.2851	188.875	147.156	85.5124	182.386	130.15	14.0664	345.287	208.47	56.7121	156.348	40.4211	42.1947	183.373	247.581	18.5736
	235.2	283.881	128.077	56.9833	272.284	77.046	52.5446				30.837	221.847	38.32	292.821	246.76	64.6814	330.479	122.635	94.206	277.27	205.358	31.8692	272.506	178.956	95.679	255.178	152.995	53.1519				217.538	94.7338	74.8845	190.173	143.994	86.3635	182.016	133.597	13.1201	348.068	210.011	57.7007	154.217	40.6889	50.0395	184.918	247.663	16.9837
	237.6	282.104	127.146	58.0854	272.581	77.8537	53.7684	332.664	251.109	52.5785	28.3588	223.234	39.6868				332.913	123.952	94.0393	277.124	205.114	33.5835	275.278	179.796	94.7345				289.398	175.159	76.2669				191.264	143.381	89.6107				349.298	211.084	57.6132				184.896	247.088	15.8961
	240	280.273	126.78	59.7879	271.842	78.2368	55.2012	329.405	249.781	49.8791				291.245	245.02	67.2068				276.812	205.027	34.1552	279.085	181.47	92.8454	254.816	153.92	53.1561	288.106	180.608	76.8986	213.493	89.7625	75.5282	190.374	144.625	93.3062	182.319	137.051	10.7991	350.823	212.278	57.5485				183.656	245.809	15.5508
Supplementary Figure 13E
	Histogram				Dashed line
	Bin centers	Bar height Tetrapod	Bar height Standard		x Tetrapod	x Standard	y
	55	0.240506	0.273256		68.7405	73.2209	0
	65	0.360759	0.19186		68.7405	73.2209	0.4
	75	0.177215	0.162791
	85	0.170886	0.151163
	95	0.0506329	0.22093
Supplementary Figure 13F
	Time lag (s)	MSD x Tetrapod			MSD y Tetrapod			MSD z Tetrapod			MSD x Standard			MSD y Standard			MSD z Standard				Time lag (s)	Fit x Tetrapod	Fit y Tetrapod	Fit z Tetrapod	Fit x Standard	Fit y Standard	Fit z Standard		Dx (um^2/s) Tetrapod	Dy (um^2/s) Tetrapod	Dz (um^2/s) Tetrapod	Dx (um^2/s) Standard	Dy (um^2/s) Standard	Dz (um^2/s) Standard		sigmax (um) Tetrapod	sigmay (um) Tetrapod	sigmaz (um) Tetrapod	sigmax (um) Standard	sigmay (um) Standard	sigmaz (um) Standard
		Mean	Mean +std	Mean -std	Mean	Mean +std	Mean -std	Mean	Mean +std	Mean -std	Mean	Mean +std	Mean -std	Mean	Mean +std	Mean -std	Mean	Mean +std	Mean -std		0	1.04643	1.42085	9.06591	1.7306	1.73509	12.5131		1.39324	1.29363	1.42042	1.2939	1.26248	1.49704		0.842009	0.939632	2.1731	1.01874	1.01778	2.5409
	2.4	7.77314	11.7409	3.80538	7.68888	11.3117	4.06606	15.6136	26.5887	4.63846	8.02065	12.0285	4.01284	7.60428	11.4867	3.72184	19.297	31.3771	7.21688		2.4	7.73398	7.6303	15.8839	7.94133	7.79499	19.6989
	4.8	14.5556	20.9383	8.17285	13.7936	19.2783	8.30888	23.039	38.2756	7.8025	14.179	20.3303	8.02776	14.1765	21.0298	7.32318	27.5182	43.9089	11.1275		4.8	14.4215	13.8397	22.702	14.1521	13.8549	26.8847
	7.2	20.7235	29.4067	12.0403	19.9658	27.9356	11.9959	29.6569	48.192	11.1218	20.0709	27.8325	12.3094	19.8437	28.8743	10.8131	34.0092	52.7788	15.2395		7.2	21.1091	20.0492	29.52	20.3628	19.9148	34.0705
	9.6	28.009	39.7724	16.2456	26.3296	36.6904	15.9689	36.1344	57.3931	14.8758	26.7591	37.3248	16.1934	25.9149	37.8092	14.0206	41.0859	64.3698	17.8021		9.6	27.7966	26.2586	36.338	26.5735	25.9747	41.2562
	12	35.4261	50.5051	20.3471	32.2762	45.5543	18.9982	43.2815	69.8736	16.6895	33.5745	47.3438	19.8052	32.3945	47.754	17.035	47.3207	74.1093	20.5322
	14.4	43.2789	61.9852	24.5726	39.5594	56.5386	22.5802	49.4785	79.8949	19.062	40.6154	58.075	23.1558	38.3685	56.6181	20.1188	52.6202	81.4628	23.7776
	16.8	50.8003	73.1796	28.4211	46.6851	68.7219	24.6483	56.2875	90.823	21.7521	48.1777	71.1321	25.2233	45.7346	68.4497	23.0195	59.7171	95.2663	24.1679
	19.2	58.9821	86.613	31.3512	53.8931	79.4312	28.355	61.662	100.514	22.81	56.0429	82.9405	29.1453	52.0093	79.138	24.8806	64.4416	101.561	27.3219
	21.6	67.7341	100.683	34.7851	60.0874	90.6694	29.5053	68.3602	111.929	24.7918	63.8156	95.5806	32.0505	59.3426	91.1196	27.5657	70.9682	114.241	27.6955
	24	76.5974	115.871	37.3243	67.0861	102.999	31.173	73.6397	120.387	26.8925	71.1533	107.641	34.6658	66.5028	103.522	29.4834	76.7909	124.828	28.7538
	26.4	85.7235	132.632	38.8152	76.0871	118.425	33.7496	80.3804	131.861	28.9002	79.4476	121.66	37.2347	74.4746	117.03	31.9195	81.136	132.186	30.0858
	28.8	95.888	150.08	41.6964	82.5905	131.038	34.1433	86.3766	141.505	31.2478	86.6531	133.91	39.3962	81.0591	128.086	34.0323	85.4919	140.043	30.9412
	31.2	104.116	165.66	42.5715	90.8858	147.378	34.3939	91.8185	151.413	32.2237	95.9174	149.731	42.1042	87.9699	140.757	35.1824	91.396	149.967	32.8254
	33.6	113.006	182.252	43.7598	98.4438	162.644	34.2439	98.0827	166.595	29.5706	104.295	164.333	44.2579	95.7041	154.857	36.5515	96.111	159.606	32.6164
Supplementary Figure 13G
	Histogram				Dashed line
	Bin centers	Bar height Tetrapod	Bar height Standard		x Tetrapod	x Standard	y
	69.5	0.126984	0.076087		80.5397	86.0326	0
	76.5	0.31746	0.228261		80.5397	86.0326	0.4
	83.5	0.349206	0.184783
	90.5	0.142857	0.282609
	97.5	0.0634921	0.228261
Supplementary Figure 13H
	Time lag (s)	MSD x Tetrapod			MSD y Tetrapod			MSD z Tetrapod			MSD x Standard			MSD y Standard			MSD z Standard				Time lag (s)	Fit x Tetrapod	Fit y Tetrapod	Fit z Tetrapod	Fit x Standard	Fit y Standard	Fit z Standard		Dx (um^2/s) Tetrapod	Dy (um^2/s) Tetrapod	Dz (um^2/s) Tetrapod	Dx (um^2/s) Standard	Dy (um^2/s) Standard	Dz (um^2/s) Standard		sigmax (um) Tetrapod	sigmay (um) Tetrapod	sigmaz (um) Tetrapod	sigmax (um) Standard	sigmay (um) Standard	sigmaz (um) Standard
		Mean	Mean +std	Mean -std	Mean	Mean +std	Mean -std	Mean	Mean +std	Mean -std	Mean	Mean +std	Mean -std	Mean	Mean +std	Mean -std	Mean	Mean +std	Mean -std		0	0.779353	1.25429	6.76465	0.195644	0.8121	14.6859		1.33957	1.23606	1.35269	1.33916	1.27102	1.50196		0.753848	0.889918	1.88751	0.525716	0.758629	2.74649
	2.4	7.35868	10.7782	3.93918	7.20561	10.6453	3.76591	13.5299	22.3862	4.67359	6.81242	10.1891	3.43574	6.7937	10.2106	3.37679	21.6058	34.5045	8.70702		2.4	7.2093	7.18737	13.2575	6.62363	6.91297	21.8953
	4.8	13.6911	19.2126	8.16963	13.0694	17.9867	8.15219	19.5052	30.9434	8.067	12.9495	18.2647	7.63422	13.2547	19.8878	6.62167	29.4895	46.7905	12.1886		4.8	13.6392	13.1204	19.7504	13.0516	13.0138	29.1047
	7.2	19.5174	26.2804	12.7543	19.1008	25.9132	12.2885	25.9168	40.5659	11.2677	19.1175	26.1544	12.0806	18.9908	27.2474	10.7341	36.4128	56.2767	16.5489		7.2	20.0692	19.0535	26.2433	19.4796	19.1147	36.3141
	9.6	26.8497	37.4922	16.2073	24.9721	34.0925	15.8516	33.0357	52.8375	13.2339	26.183	36.1837	16.1823	25.2179	35.6829	14.7529	43.3293	67.1186	19.5401		9.6	26.4991	24.9866	32.7362	25.9076	25.2156	43.5235
	12	34.3857	48.4696	20.3018	31.4263	43.3771	19.4754	39.7764	61.8967	17.6561	33.1806	46.1687	20.1924	31.4526	44.2699	18.6352	50.1858	77.5207	22.851
	14.4	41.7467	58.0532	25.4402	37.9893	52.6839	23.2948	46.7709	74.1547	19.387	40.5288	56.4851	24.5725	38.1984	53.2108	23.186	55.7213	85.081	26.3617
	16.8	50.5134	71.0355	29.9913	44.1094	62.3528	25.8661	52.6155	83.4869	21.7442	48.1568	68.4804	27.8331	45.1308	63.692	26.5696	63.2306	96.9478	29.5135
	19.2	59.237	84.691	33.783	50.22	70.7166	29.7234	57.5805	90.5337	24.6272	56.416	81.1308	31.7012	51.6789	74.1345	29.2234	69.0328	105.346	32.72
	21.6	68.3937	100.461	36.3259	55.8666	79.93	31.8032	65.0374	104.373	25.7022	64.7471	94.2882	35.206	58.6214	84.6192	32.6235	74.9792	115.881	34.0774
	24	76.6695	115.102	38.2373	62.8749	91.7433	34.0065	69.3808	107.094	31.668	72.4427	105.496	39.3893	65.5018	95.8363	35.1672	82.0429	130.195	33.8911
	26.4	86.0386	131.841	40.2363	70.7782	104.089	37.4677	74.9894	115.801	34.1775	81.1742	119.159	43.1898	72.4484	107.396	37.5004	87.0631	138.662	35.4639
	28.8	97.8177	152.175	43.4601	76.456	113.7	39.2118	80.9361	127.211	34.6612	90.1826	134.495	45.8703	79.1956	118.766	39.6256	92.2443	146.826	37.6623
	31.2	106.772	169.23	44.3142	84.0185	125.646	42.391	87.1301	140.193	34.0671	99.4063	149.801	49.0117	86.0279	131.628	40.4273	97.827	156.619	39.0353
	33.6	117.304	186.811	47.7981	89.9676	135.823	44.1125	93.6323	151.625	35.6392	109.362	165.725	52.9982	93.2405	144.362	42.1195	103.31	166.94	39.68
[truncated: 468 more columns]
