# Supplementary material for: Depth-enhanced high-throughput microscopy by compact PSF engineering
Source: Nat Commun. 2024 Jun 7;15:4861. doi: 10.1038/s41467-024-48502-y (PMC11161645; doi:10.1038/s41467-024-48502-y)
Supplement: Supplementary file 10 — Source Data [file 41467_2024_48502_MOESM10_ESM.zip › Source Data/SupplementaryFigure2_SourceDatafile.xlsx]

## Sheet: Sheet1
Supplementary figure 2
			Supp. Figure 2A		Integrated intensity (ADU)				Supp. Figure 2D	Wavelength	Spectral intensity
				Raw data	695196					792.079	0.0350729
					691938					776.699	0.161098
					680176					761.905	0.125807
					688838					747.664	0.118459
					687555					733.945	0.162183
					690037					720.721	0.103515
					693758					707.965	0.14487
					684426					695.652	0.161406
					692269					683.761	0.160402
					673552					672.269	0.252381
					694744					661.157	0.209216
					679880					650.407	0.236047
					695170					640	0.277959
					695519					629.921	0.24453
					702887					620.155	0.363004
					698525					610.687	0.374147
					693212					601.504	0.366433
					696627					592.593	0.423399
					680890					583.942	0.369703
					691200					575.54	0.422421
					693726					567.376	0.484838
					691543					559.441	0.502423
					700010					551.724	0.625584
					694206					544.218	0.667838
					696280					536.913	0.732695
					693662					529.801	0.809912
					685816					522.876	0.894029
					722057					516.129	1
					697663					509.554	0.940507
					700429					503.145	0.885554
					698569					496.894	0.737397
					684059					490.798	0.230357
					705497					484.848	0.455683
					711185					479.042	0.237154
					695407					473.373	0.289847
					675403					467.836	0.218489
					695880					462.428	0.290931
					722331					457.143	0.334367
					708242					451.977	0.222163
					691207					446.927	0.28031
					681406					441.989	0.241883
					713080					437.158	0.143164
					723491					432.432	0.16945
					701985					427.807	0.0980909
					687524					423.28	0.0453856
					697926					418.848	0.0649338
					718038					414.508	0.0392548
					702649					410.256	0.0628732
					670528					406.091	0.0999672
					703576					402.01	0.0585149
					722312					398.01	0.1121
					706208					394.089	0.119509
					700695					390.244	0.092557
					697677					386.473	0.113065
					711599					382.775	0.0552522
					725155					379.147	0.0835309
					707087					375.587	0.0913405
					681838					372.093	0.0406456
					696631					368.664	0.0622537
					713114					365.297	0.0523503
					712586					361.991	0.0109011
					694191					358.744	0.0631623
					692160					355.556	0.0546719
					678300					352.423	0.114704
					720672					349.345	0.099155
					719432					346.32	0.0500414
					692374					343.348	0.0740217
					703547					340.426	0.0381807
					714647					337.553	0.0160992
					706464					334.728	0.0385414
					720901					331.95	0.0116438
					683260					329.218	0.0307734
					686617					326.531	0.0321948
					702857					323.887	0.00879787
					715840					321.285	0.0479299
					702010					318.725	0.0242374
					691150					316.206	0.011354
					706558					313.725	0.00604158
					722358					311.284	0.0338529
					723833					308.88	0.0742237
					701978					306.513	0.0457754
					695917					304.183	0.0801027
					706710					301.887	0.0820169
					721605
					715117
					689988
					692100
					709693
					719766
					697602
					683102
					718098
					722145
					712831
					696739
					699397
					692047
					718353
					690376
					677094
					699076
					714983
					704203
					700687
					692179
					706951
					727839
					711911
					681228
					704065
					717792
					714028
					696034
					691845
					712037
					711870
					712356
					691864
					705207
					722103
					724658
					698098
					695396
					694073
					715256
					717323
					694709
					678619
					708938
					719716
					719625
					692242
					701400
					718598
					723138
					680661
					677187
					696490
					691382
					700782
					695898
					698278
					707812
					701620
					709512
					698516
					695030
					710442
					702943
					691621
					680837
					691510
					719956
					711072
					684291
					706020
					717143
					715549
					701214
					676325
					699967
					716727
					709773
					687433
					697531
					719814
					704658
					703518
					694393
					702144
					723688
					718490
					696583
					691761
					708906
					711583
					708000
					693778
					688924
					718473
					722662
					711917
					685097
					707497
					721241
					716249
					688202
					685001
					709432
					714952
					710526
					688657
					696848
					718573
					717081
					699970
					695410
					712882
					697646
					706630
					690524
					664102
					721102
					719534
					694709
					696846
					716637
					713830
					726342
					690403
					670161
					714951
					715933
					698009
					690438
					675448
					723289
					728797
					688844
					695648
					703370
					709473
					725400
					695749
					671771
					711204
					718175
					699566
					696465
					712669
					712878
					725430
					694796
					686134
					709656
					719707
					699064
					681532
					692598
					721274
					712984
					693610
					694729
					700645
					724327
					717437
					670835
					690874
					713763
					702041
					700162
					693888
					679742
					722982
					719109
					698927
					698846
					709469
					713768
					697847
					683045
					680686
					719711
					715083
					694490
					697611
					709485
					719527
					707572
					687845
					695120
					714172
					707623
					710947
					690192
					692645
					716309
					717088
					699852
					697225
					719037
					718435
					704406
					693505
					694668
					709616
					716311
					695817
					680315
					712824
					724527
					711340
					693565
					704409
					702189
					715359
					720249
					683651
					684692
					716938
					707568
					689798
					705975
					702012
					707680
					718241
					692092
					683372
					712505
					714892
					693993
					681860
					715194
					709927
					701800
					694138
					685503
					706806
					720674
					708351
					677826
					707622
					708483
					702681
					691310
					674752
					705474
					723114
					708966
					683359
					709309
					714344
					719305
					698116
					679757
					711354
					714395
					709870
					685015
					702725
					719871
					715190
					706625
					684356
					721274
					715276
					702886
					693133
					684323
					707309
					716458
					688951
					675661
					716260
					724309
					703651
					702596
					691646
					717396
					717363
					691743
					679756
					692672
					723927
					710806
					694163
					689869
					713074
					716690
					715037
					689990
					704697
					711255
					706399
					693610
					683482
					707837
					714730
					707167
					695998
					710272
					699952
					723788
					698969
					679198
					707765
					721340
					704308
					691538
					696893
					694082
					721521
					710374
					678508
					698466
					698669
					708949
					690623
					691949
					698432
					718642
					714197
					691308
					698860
					715636
					726999
					691429
					676849
					688135
					718763
					698681
					689430
					703398
					702332
					721148
					714026
					683396
					701728
					721124
					706516
					680601
					691444
					700556
					709209
					695068
					674374
					701016
					712437
					695832
					694250
					695058
					709428
					705959
					711056
					691295
					684842
					714994
					721237
					694457
					686449
					721156
					718963
					716990
					699496
					686841
					715804
					719694
					694270
					678605
					700529
					715968
					712317
					699307
					687809
					714141
					713928
					702079
					685296
					667712
					716923
					720350
					688576
					693215
					706024
					727716
					722524
					686367
					693962
					721913
					717457
					697113
					683287
					709162
					712172
					687703
					695482
					697449
					714181
					719014
					718878
					693932
					708355
					722573
					693933
					698407
					687477
					706755
					716944
					704681
					701492
					699786
					722764
					716125
					709469
					696866
					702241
					715200
					706153
					693681
					690432
					695928
					724684
					711073
					683215
					709442
					725114
					699738
					712530
					685300
					687639
					720511
					706444
					681511
					700636
					721003
					709935
					707101
					691533
					702695
					719763
					708853
					703366
					693606
					696048
					718925
					715604
					684478
					717054
					709391
					700253
					700163
					686230
					683797
					705642
					713047
					665972
					684564
					703169
					709171
					693555
					668880
					679544
					701387
					723993
					678881
					683377
					707225
					720324
					710836
					664746
					695018
					703863
					708978
					690503
					697044
					718747
					718859
					701058
					691114
					688618
					715047
					698787
					691834
					681899
					710344
					715798
					717045
					696775
					689109
					706467
					705803
					683228
					684560
					701828
					717581
					702118
					710873
					685794
					709590
					711472
					714478
					690040
					691064
					706213
					709213
					695854
					686605
					715334
					710649
					703971
					710201
					700344
					708299
					717832
					719670
					683749
					690692
					720611
					718612
					678772
					684925
					704559
					707034
					721698
					695036
					700723
					712622
					713117
					701171
					689749
					697880
					707672
					718863
					685750
					685803
					715144
					704209
					719295
					703397
					696297
					721693
					725103
					698880
					680114
					704833
					706938
					711555
					695781
					680222
					712025
					725718
					704622
					683214
					714250
					720106
					703274
					689979
					683951
					715133
					720506
					710023
					689226
					713915
					724386
					709310
					693577
					690286
					710973
					715950
					695682
					693299
					695838
					716555
					720893
					701017
					690471
					699796
					724408
					698361
					691139
					690399
					698823
					718366
					702124
					685486
					706601
					718235
					705075
					698120
					692342
					704013
					714185
					708890
					685770
					679737
					716728
					717824
					712640
					693560
					699267
					719146
					715741
					699719
					687823
					695431
					719318
					706087
					687697
					693747
					716207
					719540
					706969
					695074
					705559
					716550
					707004
					692959
					692110
					701574
					716650
					677877
					692127
					719712
					711543
					717496
					698983
					678075
					718413
					717022
					683915
					690115
					681534
					697894
					719541
					708034
					697388
					715869
					720160
					721436
					678855
					686744
					706844
					715047
					707115
					686749
					695136
					714464
					715447
					699103
					692726
					717641
					718891
					707996
					694954
					700255
					707884
					715559
					697748
					685212
					700556
					720209
					712715
					696489
					699190
					693898
					717520
					709722
					682000
					700903
					702429
					717355
					710314
					685481
					715586
					723453
					708564
					691628
					699961
					692345
					713824
					695504
					663492
					717279
					714949
					698192
					704332
					699213
					699414
					719258
					715651
					667584
					695247
					700870
					701136
					690812
					677600
					720643
					724606
					711736
					701488
					693880
					687381
					718631
					706114
					665785
					695068
					712179
					707918
					707109
					692617
					700855
					720904
					715400
					683714
					692293
					705594
					710834
					696635
					681560
					714529
					709420
					702476
					698673
					691220
					702633
					718126
					686924
					684955
					691473
					708749
					705100
					696300
					674356
					699488
					724237
					715121
					699919
					689826
					708913
					715673
					704001
					680454
					682620
					714939
					716396
					698296
					683631
					712621
					721392
					711337
					686642
					679636
					710358
					712887
					703398
					677524
					696847
					713688
					721159
					692315
					681020
					712077
					716870
					700467
					691406
					692437
					698573
					714362
					710674
					677006
					712642
					718742
					703555
					703421
					690371
					711538
					719047
					697674
					680074
					684400
					721847
					710619
					696932
					686784
					708113
					714686
					719438
					699823
					682248
					706926
					713933
					700658
					684107
					686395
					707926
					714411
					710012
					681974
					710791
					718003
					702516
					694040
					687761
					709308
					719864
					698945
					690998
					705312
					717329
					715552
					712003
					686038
					707261
					719960
					692666
					684160
					704794
					711951
					711863
					704125
					689494
					713286
					718966
					697761
					705620
					695844
					699775
					715961
					693064
					687182
					694758
					719065
					722733
					699165
					680632
					713230
					722312
					695923
					691941
					686791
					709386
					718145
					698835
					687638
					712255
					720716
					711059
					698149
					696204
					716218
					715015
					696854
					693042
					690518
					718809
					718348
					685747
					689391
					719582
					717106
					703672
					700866
					683646
					712685
					719531
					690914
					686454
					682885
					706837
					719953
					700673
					691426
					704264
					713402
					696246
					688718
					678375
					698498
					715908
					693120
					682747
					706028
					709543
					712331
					705360
					685894
					715831
					723663
					703517
					683164
					694033
					708171
					712532
					691291
					688219
					713895
					716893
					712696
					696153
					696850
					708133
					715385
					688991
					684613
					713194
					703110
					711287
					702313
					697035
					708791
					721112
					709035
					689008
					688512
					705135
					713406
					692294
					686444
					712372
					721839
					716639
					685990
					702044
					717785
					718507
					699871
					686726
					683447
					710379
					712648
					681547
					690746
					722053
					701800
					706738
					688538
					694116
					701645
					710140
					681145
					686548
					687127
					694914
					720880
					678819
					687825
					720854
					707860
					689082
					698095
					685618
					695221
					713305
					693631
					686065
					710888
					700794
					717167
					699658
					685905
					714000
					717301
					707764
					686483
					695310
					715812
					716087
					698411
					698042
					717646
					712791
					687349
					670168
					679671
					692848
					707610
					677077
					669881
					700948
					692869
					709215
					695891
					674738
					708771
					718171
					683827
					678027
					697299
					687391
					703378
					702586
					683582
					703275
					712870
					717217
					694866
					672864
					708660
					713453
					705978
					675174
					682837
					712249
					721520
					702428
					670463
					697319
					721934
					714558
					674489
					678536
					704620
					706152
					697585
					663909
					688822
					711232
					720515
					689485
					672260
					707984
					707951
					685931
					673940
					664069
					701171
					707833
					691521
					665647
					707963
					713476
					709255
					678601
					675887
					712596
					698639
					688910
					680243
					691973
					709542
					705555
					681890
					685702
					716958
					692166
					702658
					694942
					670965
					696577
					705712
					676500
					667149
					700387
					696423
					701613
					698743
					675910
					691562
					717427
					688427
					674155
					683382
					696646
					690721
					695201
					672017
					679761
					713621
					698661
					677316
					684829
					696090
					693507
					691954
					666968
					683202
					712357
					679581
					694512
					696094
					683683
					702885
					714141
					665868
					667039
					712092
					690572
					671441
					683760
					686766
					702995
					697928
					678746
					673818
					697556
					698901
					693763
					678619
					676905
					695013
					702502
					680833
					670348
					693615
					711247
					693850
					681211
					680239
					691985
					691449
					669951
					670916
					661902
					694820
					696099
					680411
					666771
					702671
					695158
					678803
					685650
					687120
					685458
					697585
					670563
					663737
					690251
					698333
					682852
					691451
					676816
					690507
					707326
					683159
					677785
					679231
					696568
					693083
					683450
					674367
					685536
					693581
					692141
					703306
					672068
					679123
					708709
					685029
					669122
					680032
					682320
					690589
					699046
					674890
					669026
					706456
					698643
					681222
					664709
					681814
					700081
					688161
					668687
					670909
					683286
					708198
					705146
					672792
					709197
					705692
					693450
					662973
					694882
					676025
					714035
					709010
					676589
					669718
					709162
					698801
					694418
					696935
					683450
					688662
					692566
					676548
					662702
					687489
					704394
					683092
					672521
					675252
					694690
					695923
					685110
					684734
					703466
					695479
					697873
					699406
					670185
					667024
					688404
					693322
					684936
					673755
					690911
					699233
					684873
					687878
					698552
					696202
					693618
					673270
					674168
					693131
					692149
					695880
					687967
					666304
					687310
					707148
					671128
					662202
					682985
					685925
					689053
					705536
					665003
					688695
					703610
					690188
					671316
					670020
					683291
					694012
					683778
					667071
					661052
					690597
					693407
					685188
					675906
					686443
					704090
					702394
					666351
					672469
					686482
					691665
					699021
					680287
					688901
					711273
					695509
					677505
					676408
					679873
					687713
					679821
					677925
					657649
					683849
					701412
					675049
					671401
					673071
					706371
					691815
					673344
					673598
					679341
					695135
					684843
					669584
					664743
					688846
					692596
					685508
					678821
					672107
					692156
					690896
					672120
					660474
					675219
					689126
					688003
					670534
					681946
					691556
					694332
					701214
					672401
					683299
					700189
					685826
					670737
					662986
					677360
					688336
					693520
					669393
					671318
					694797
					691323
					685366
					666450
					675775
					708465
					682880
					671227
					679761
					683785
					699035
					714192
					666464
					681152
					713478
					689973
					671705
					684111
					682993
					685445
					711703
					671112
					662113
					697105
					688884
					688190
					690821
					684535
					694891
					682294
					694562
					684018
					665967
					688766
					709835
					678671
					672706
					705071
					692303
					686165
					681718
					681783
					682663
					699380
					684506
					661319
					684245
					694418
					689650
					675095
					667153
					690600
					688251
					689381
					663738
					663647
					691042
					691733
					671144
					665696
					679018
					692839
					690644
					663789
					667825
					685122
					688070
					674616
					662632
					657791
					685106
					688596
					675896
					670831
					691756
					692517
					680155
					669974
					673398
					680152
					688060
					675190
					663704
					679026
					694086
					691129
					675116
					673098
					687142
					689400
					680882
					658856
					665194
					686556
					688279
					678088
					666878
					681966
					697633
					685973
					669024
					666841
					681619
					689298
					695254
					661122
					663085
					689719
					691337
					674721
					669354
					683006
					690341
					685653
					670662
					659395
					682087
					687004
					679866
					661850
					680364
					710133
					717283
					694629
					693891
					704010
					691516
					704342
					664277
					666124
					689326
					687635
					702283
					669281
					694435
					716292
					717706
					696696
					675571
					697388
					688692
					693525
					663835
					669131
					704988
					690695
					690324
					676569
					690241
					697656
					687037
					679882
					660439
					681676
					687200
					684990
					677061
					664147
					681644
					695125
					709358
					692263
					680325
					705518
					692961
					672200
					657629
					682781
					708889
					690577
					693281
					680298
					708254
					702586
					675402
					669103
					679004
					690691
					677729
					661137
					661508
					683034
					694777
					685142
					666131
					678459
					690133
					688314
					681257
					657592
					685502
					693086
					678751
					660095
					672852
					694996
					686627
					675271
					667064
					685337
					696296
					688480
					662921
					669214
					695075
					686788
					669685
					676409
					665516
					691156
					689192
					688721
					665817
					676170
					701726
					681866
					671545
					665380
					683553
					690122
					687240
					667648
					678047
					698138
					690372
					683485
					665663
					670288
					685627
					674548
					671598
					675346
					690037
					692052
					685291
					667908
					684268
					706575
					687789
					662181
					672464
					668409
					690041
					687511
					664814
					678925
					702567
					691675
					670900
					690999
					682449
					688485
					704405
					667169
					658052
					699609
					694046
					682790
					687959
					703029
					713432
					711194
					689834
					677910
					707184
					695819
					686645
					664244
					677814
					718176
					710430
					700623
					693779
					706444
					700994
					698429
					675161
					658673
					712091
					687663
					687889
					690021
					705540
					700278
					686721
					680570
					690994
					696734
					685460
					698874
					674675
					677992
					685793
					693868
					698590
					682351
					704778
					696140
					699511
					668110
					669640
					693332
					712154
					678351
					665268
					677187
					699565
					706779
					672915
					686534
					702387
					689800
					683414
					672045
					692202
					695766
					687092
					691590
					688617
					685256
					697371
					702931
					667488
					682463
					695112
					685894
					696608
					663926
					663704
					704038
					710935
					676107
					673342
					697779
					694472
					693370
					668281
					679798
					692426
					682191
					688707
					668837
					678115
					697017
					687744
					670233
					679441
					685034
					688646
					689714
					659866
					681339
					689122
					689105
					676650
					669104
					691036
					715605
					678909
					663613
					693688
					686157
					679194
					691631
					663818
					700230
					705038
					675627
					668800
					689478
					687370
					685518
					689903
					665633
					664285
					710963
					692923
					674249
					667681
					701472
					691296
					675178
					669830
					699098
					697644
					688220
					679774
					669370
					672567
					702215
					691365
					687605
					702178
					686750
					684901
					698937
					667063
					686465
					690085
					676814
					688152
					694678
					669736
					702420
					704316
					680439
					671813
					710162
					696755
					674459
					677100
					683280
					703093
					687802
					672870
					676892
					711661
					696624
					697062
					675541
					693491
					690377
					691243
					669414
					662857
					700513
					687878
					706608
					693612
					674172
					697015
					686478
					677958
					663893
					671999
					696422
					685229
					686092
					668232
					696386
					713839
					687951
					698748
					691072
					695990
					710729
					695449
					677814
					701139
					693717
					709864
					701673
					670639
					700522
					713348
					675475
					684436
					689354
					683613
					710067
					687023
					661247
					698438
					711676
					687942
					695912
					690032
					692970
					718915
					680554
					674693
					680317
					704292
					704439
					675234
					673960
					686407
					713663
					699158
					681666
					690191
					692985
					711980
					682463
					671677
					684776
					705925
					694298
					695866
					682972
					702103
					704484
					702030
					692931
					697606
					695392
					708420
					687672
					680209
					690296
					706741
					705896
					697168
					682340
					698635
					716125
					699379
					674425
					679500
					704476
					709689
					684140
					686686
					688125
					708293
					713014
					686351
					674497
					710197
					711620
					690120
					693343
					683163
					683702
					709493
					684356
					682152
					705795
					704585
					701448
					701359
					672085
					704858
					716091
					681043
					682395
					694916
					689960
					712240
					695236
					686719
					699671
					715640
					689882
					699231
					686142
					683080
					711046
					691792
					668317
					692020
					707058
					708857
					692313
					683406
					695865
					709876
					694467
					681272
					684466
					686890
					709476
					685105
					683899
					694552
					701783
					695244
					697185
					675257
					681602
					711099
					692308
					662348
					693515
					707676
					700417
					699754
					685812
					687325
					713173
					706909
					672685
					682766
					692286
					713672
					687055
					676900
					694480
					711087
					710962
					698933
					687569
					694222
					707896
					698262
					674586
					690544
					690906
					698667
					701193
					681780
					702078
					711971
					694945
					691619
					693077
					685633
					707022
					704372
					683042
					697162
					706948
					696955
					705796
[truncated: 119,183 more rows]
